# Supplementary material for: HIV clinical outcomes among people with HIV and diabetes mellitus in Kampala, Uganda; A matched retrospective cohort study
Source: PLOS Glob Public Health. 2025 Jan 16;5(1):e0003922. doi: 10.1371/journal.pgph.0003922 (PMC11737773; doi:10.1371/journal.pgph.0003922)
Supplement: S1 Data — (XLSX) [file pgph.0003922.s001.xlsx]

## Sheet: Sheet1
V10_CD4	Facility	DODC	Sex	age2	Education	Religion	marital_status	occupation	V7_height	V8_weight	V24	V26	V28	V29	V13_regimen	V21	V14_WHO	V15	V16_comorbidities	V17	V18	V19	V27	V20	S7_viral	S7	S8	S9_retention	S9	V6	DM	VL_enrollment	VL_change
360	Kisenyi HC	2023-07-18	Male	38		Catholic	Married/cohabiting	Self employed/ Bus	168	75	1	1	TDF/3TC/DTG	First line	TDF/3TC/DTG	.	Stage I	12		No	No	No	Yes	.	Suppressed	Yes	Yes	No	No		1	VLSuppressed	No change
392	Kisenyi HC	2023-07-18	Female	49	None	Born again	Divorced/separated	Not working/ emplo		64	1	1	AZT/3TC/DTG	Third line	TDF/3TC/DTG	.	Stage III	96		Yes	No	No	Yes	.	Suppressed	Yes	Yes	Yes	No		1	VLSuppressed	No change
8	Kisenyi HC	2023-07-18	Male	62	None	Catholic	Married/cohabiting	Others		65	1	1	TDF/3TC/DTG	First line	TDF/3TC/DTG	.	Stage I				Yes	No	Yes	.	Suppressed	Yes	Yes	No	Yes		1	VLSuppressed	No change
105	Kisenyi HC	2022-07-18	Female	66	None	Born again	Divorced/separated	Not working/ emplo		51	1	1	TDF/3TC/EFV	Second line	TDF/3TC/DTG	.	Stage III			No	Yes	No	Yes	.	Suppressed	Yes	No	Yes	No		1	VLSuppressed	No change
9	Kisenyi HC	2023-07-18	Female	49	None	Born again	Divorced/separated	Self employed/ Bus		52	1	1	TDF/3TC/DTG	First line	TDF/3TC/EFV	.	Stage I			Yes		No	No	.	Suppressed	No	No	Yes	No		1	VLSuppressed	No change
145	Kisenyi HC	2023-07-18	Male	47	Completed tertiary	Protestant	Married/cohabiting	Employed by public		74	1	1	TDF/3TC/DTG	First line	TDF/3TC/DTG	.	Stage I			Yes			Yes	.	Suppressed	Yes	No	Yes	No		1	VLSuppressed	No change
180	Kisenyi HC	2023-07-18	Female	43	Completed primary	Born again	Others	Self employed/ Bus		772	1	1	TDF/3TC/DTG	First line	TDF/3TC/DTG	.	Stage II	16					Yes	.	Suppressed	Yes	No	Yes	No		1	VLSuppressed	No change
	Kisenyi HC	2023-07-18	Female	58	Completed secondary	Catholic	Married/cohabiting	Employed by public		70	1	1	TDF/3TC/EFV	First line	TDF/3TC/DTG	.	Stage I			Yes	No	No	No	.	Suppressed	No	No	No	No		1	VLSuppressed	No change
71	Kisenyi HC	2023-07-18	Female	45	Completed secondary	Catholic	Divorced/separated	Employed by public		52	1	1	Others specify	First line	TDF/3TC/ATV/r	.	Stage II			Yes	No	No	No	.	Suppressed	No	No	Yes	No		1	VLSuppressed	No change
653	Kisenyi HC	2023-07-18	Male	39			Divorced/separated			65	1	1	TDF/3TC/DTG	First line	TDF/3TC/EFV	.	Stage II			No	No	No	No	.	Suppressed	No	No	Yes	No		1	VLSuppressed	No change
225	Kisenyi HC	2023-07-18	Female	38			Single/never marri	Others		63	1	1	TDF/3TC/DTG	First line	TDF/3TC/DTG	.	Stage I			No	No	No	No	.	Suppressed	No	Yes	Yes	No		1	VLSuppressed	No change
103	Kisenyi HC	2023-07-18	Female	40	Completed primary	Protestant	Married/cohabiting	Employed by public		65	1	1	TDF/3TC/DTG	First line	TDF/3TC/DTG	.	Stage I			No	No	No	No	.	Suppressed	No	Yes	Yes	No		1	VLSuppressed	No change
138	Kisenyi HC	2023-07-18	Male	51	Completed primary	Catholic	Married/cohabiting	Employed by public		71	1	1	TDF/3TC/EFV	First line	TDF/3TC/EFV	.	Stage III			No	No	No	No	.	Suppressed	No	No	No	No		1	VLSuppressed	No change
198	Kisenyi HC	2023-07-18	Female	25			Divorced/separated	Employed by public		65	1	1	TDF/3TC/EFV	First line	TDF/3TC/DTG	.	Stage I			No	No	No	No	.	Suppressed	No	No	Yes	No		1	VLSuppressed	No change
207	Kisenyi HC	2023-07-18	Male	41	Completed tertiary			Employed by public		70	1	26500	TDF/3TC/EFV	First line	TDF/3TC/EFV	.	Stage II			No	No	No	No	.	Non Suppresed	No	Yes	Yes	No		1	VLSuppressed	Worsened
	Kisenyi HC	2023-07-18	Female	32	Completed secondary	Born again	Married/cohabiting	Employed by privat		98	1	1	TDF/3TC/DTG	First line	TDF/3TC/DTG	.	Stage I			No	No	No	No	.	Suppressed	No	No	Yes	No		1	VLSuppressed	No change
536	Kisenyi HC	2023-07-18	Male	56	Completed tertiary			Employed by public		84	1	1	TDF/3TC/DTG	First line	TDF/3TC/DTG	.	Stage I			Yes	No	No	No	.	Suppressed	No	No	Yes	No		1	VLSuppressed	No change
488	Kisenyi HC	2023-07-18	Male	46	Completed primary	Moslem	Married/cohabiting	Self employed/ Bus		74	1	1	TDF/3TC/DTG	First line	TDF/3TC/EFV	.	Stage I			Yes	No	No	No	.	Suppressed	No	No	Yes	No		1	VLSuppressed	No change
409	Kisenyi HC	2023-07-18	Male	29	Completed secondary	Protestant	Married/cohabiting	Employed by public		65	1	1	TDF/3TC/EFV	First line	TDF/3TC/EFV	.	Stage I			No	No	No	No	.	Suppressed	No	No	No	No		1	VLSuppressed	No change
434	Kisenyi HC	2023-07-18	Female	39	None	Protestant	Single/never marri	Not working/ emplo		75	1	1	TDF/3TC/DTG	First line	TDF/3TC/DTG	.	Stage I			Yes	No	No	No	.	Suppressed	No	No	Yes	No		1	VLSuppressed	No change
879	Kisenyi HC	2023-07-18	Male	36	None	Born again	Married/cohabiting	Self employed/ Bus		78	1	1	TDF/3TC/EFV	First line	TDF/3TC/DTG	.	Stage I			No	No	No	No	.	Suppressed	No	No	No	No		1	VLSuppressed	No change
20	Kisenyi HC	2023-07-18	Female	30	None	Born again	Married/cohabiting	Self employed/ Bus		41	1	1	TDF/3TC/DTG	First line	TDF/3TC/DTG	.	Stage I			No	No	No	No	.	Suppressed	No	Yes	Yes	No		1	VLSuppressed	No change
146	Kisenyi HC	2023-07-18	Female	33	Completed secondary	Moslem	Others	Self employed/ Bus		77	1	1	TDF/3TC/EFV	First line	TDF/3TC/DTG	.	Stage III			Yes	No	No	Yes	.	Suppressed	No	Yes	No	No		1	VLSuppressed	No change
884	Kisenyi HC	2023-07-18	Female	50	None	Moslem	Others	Self employed/ Bus		65	1	1	TDF/3TC/EFV	First line	TDF/3TC/DTG	.	Stage I			Yes	No	No	Yes	.	Suppressed	Yes	No	Yes	No		1	VLSuppressed	No change
130	Kisenyi HC	2023-07-18	Female	47	None	Catholic	Others	Self employed/ Bus		56	1	1	TDF/3TC/DTG	First line	TDF/3TC/DTG	.	Stage II			No	No	No	No	.	Non Suppresed	No	No	Yes	Yes		1	VLSuppressed	Worsened
239	Kisenyi HC	2023-07-18	Female	50	None	Catholic	Others	Self employed/ Bus		65	1	1	TDF/3TC/EFV	First line	TDF/3TC/EFV	.	Stage I			No	No	No	No	.	Suppressed	No	No	Yes	No		1	VLSuppressed	No change
193	Kisenyi HC	2023-07-18	Female	49	Completed primary	Catholic	Others	Self employed/ Bus		68	1	1	TDF/3TC/DTG	First line	TDF/3TC/EFV	.	Stage I			No	Yes	Yes	Yes	.	Suppressed	No	No	Yes	No		1	VLSuppressed	No change
251	Kisenyi HC	2023-07-18	Female	42	Completed primary		Married/cohabiting	Self employed/ Bus		83	1	1	TDF/3TC/DTG	First line	TDF/3TC/EFV	.	Stage I			Yes	No	No	No	.	Suppressed	No	No	Yes	No		1	VLSuppressed	No change
1681	Kisenyi HC	2023-07-18	Female	33	Completed primary	Moslem	Married/cohabiting	Self employed/ Bus		55	1	1	TDF/3TC/DTG	First line	TDF/3TC/EFV	.	Stage I			No	No	No	No	.	Suppressed	No	No	Yes	No		1	VLSuppressed	No change
348	Kisenyi HC	2023-07-18	Female	62	None	Protestant	Single/never marri	Not working/ emplo		71	1	1	TDF/3TC/DTG	First line	TDF/3TC/EFV	.	Stage II			Yes	No	No	No	.	Suppressed	No	No	Yes	No		1	VLSuppressed	No change
1470	Kisenyi HC	2023-07-18	Female	40	Completed tertiary	Protestant	Married/cohabiting	Employed by public		100	1	1	TDF/3TC/DTG	First line	TDF/3TC/DTG	.	Stage I			Yes	No	No	No	.	Suppressed	No	No	Yes	No		1	VLSuppressed	No change
	Kisenyi HC	2023-07-18	Male	41	Completed primary	Protestant	Married/cohabiting	Self employed/ Bus		65	37900	1	TDF/3TC/DTG	First line	TDF/3TC/DTG	.	Stage I			Yes	No	No	No	.	Suppressed	No	No	Yes	No		1	NonSuppressed	Improved
	Kisenyi HC	2023-07-18	Female	52		Catholic	Divorced/separated	Not working/ emplo			1	1	TDF/3TC/DTG	First line	TDF/3TC/DTG	.	Stage I			No	No	No	No	.	Suppressed	No	No	Yes	No		1	VLSuppressed	No change
145	Kisenyi HC	2023-07-19	Female	37	Completed secondary	Moslem	Single/never marri	Self employed/ Bus		57	1	1	TDF/3TC/EFV	First line	TDF/3TC/EFV	.	Stage I			No	No	No	No	.	Suppressed	No	No	Yes	No		1	VLSuppressed	No change
488	Kisenyi HC	2023-07-19	Male	30	Completed primary	Moslem	Married/cohabiting	Self employed/ Bus		76	1	1	TDF/3TC/DTG	First line	TDF/3TC/DTG	.	Stage I			No	No	No	No	.	Suppressed	No	No	Yes	No		1	VLSuppressed	No change
763	Kisenyi HC	2023-07-19	Female	28	Completed primary	Catholic	Others	Not working/ emplo		56	1	1	TDF/3TC/EFV	First line	TDF/3TC/EFV	.	Stage I			No	No	No	Yes	.	Suppressed	Yes	Yes	Yes	No		1	VLSuppressed	No change
468	Kisenyi HC	2023-07-19	Male	53	Completed primary	Catholic	Divorced/separated	Self employed/ Bus		51	1	2200	TDF/3TC/DTG	First line	TDF/3TC/DTG	.	Stage I			No	No	No	No	.	Suppressed	No	No	Yes	No		1	VLSuppressed	No change
396	Kisenyi HC	2023-07-19	Female	45	Completed secondary	Protestant	Married/cohabiting	Self employed/ Bus		63	1	37200	TDF/3TC/DTG	First line	TDF/3TC/DTG	.	Stage II			No	No	No	Yes	.	Suppressed	Yes	Yes	Yes	No		1	VLSuppressed	No change
93	Kisenyi HC	2023-07-19	Male	51	None	Catholic	Single/never marri	Not working/ emplo		52	1	1	TDF/3TC/EFV	First line	TDF/3TC/DTG	.	Stage I			Yes	No	No	Yes	.	Suppressed	Yes	Yes	No	No		1	VLSuppressed	No change
825	Kisenyi HC	2023-07-19	Female	49	Completed primary	Moslem	Others	Self employed/ Bus		64	1	1	TDF/3TC/DTG	First line	TDF/3TC/DTG	.	Stage I			Yes	No	No	No	.	Suppressed	No	No	No	No		1	VLSuppressed	No change
504	Kisenyi HC	2023-07-19	Female	34	Completed primary	Protestant	Married/cohabiting	Self employed/ Bus		69	1	1	TDF/3TC/DTG	First line	TDF/3TC/DTG	.	Stage I			No	No	No	No	.	Suppressed	No	No	Yes	No		1	VLSuppressed	No change
26	Kisenyi HC	2023-07-19	Male	48	Completed secondary	Protestant	Married/cohabiting	Employed by public		82	1	1	TDF/3TC/DTG	First line	TDF/3TC/EFV	.	Stage I			No	No	No	Yes	.	Suppressed	No	No	Yes	No		1	VLSuppressed	No change
244	Kisenyi HC	2023-07-19	Female	25		Moslem	Divorced/separated	Not working/ emplo		58	1	1	TDF/3TC/DTG	First line	TDF/3TC/EFV	.	Stage I			No	No	No	No	.	Suppressed	No	No	Yes	No		1	VLSuppressed	No change
215	Kisenyi HC	2023-07-19	Male	40	Completed primary	Born again	Divorced/separated	Self employed/ Bus		57	1	1	TDF/3TC/DTG	First line	TDF/3TC/EFV	.	Stage I			No	No	No	No	.	Suppressed	No	No	Yes	No		1	VLSuppressed	No change
304	Kisenyi HC	2023-07-19	Male	38	Completed secondary	Born again	Married/cohabiting	Self employed/ Bus		92	1	1	TDF/3TC/DTG	Second line	TDF/3TC/EFV	.	Stage I			No	No	No	No	.	Suppressed	No	No	Yes	No		1	VLSuppressed	No change
420	Kisenyi HC	2023-07-19	Male	49	Completed secondary	Born again	Married/cohabiting	Employed by public		81	1	1	TDF/3TC/EFV	First line	TDF/3TC/EFV	.	Stage I			No	No	No	No	.	Suppressed	No	No	Yes	No		1	VLSuppressed	No change
694	Kisenyi HC	2023-07-19	Female	43	None	Catholic	Others			79	1	1	TDF/3TC/EFV	First line	TDF/3TC/DTG	.	Stage II			Yes	No	Yes	No	.	Suppressed	No	No	No	No		1	VLSuppressed	No change
38	Kisenyi HC	2023-07-19	Male	40	Completed primary	Born again	Married/cohabiting	Self employed/ Bus		58	1	1	TDF/3TC/DTG	First line	TDF/3TC/EFV	.	Stage I			No	No	No	No	.	Suppressed	No	No	Yes	No		1	VLSuppressed	No change
189	Kisenyi HC	2023-07-19	Male	48	Completed secondary	Catholic	Others	Employed by public		62	1	1	TDF/3TC/EFV	First line	TDF/3TC/DTG	.	Stage I			Yes	No	No	Yes	.	Suppressed	Yes	Yes	Yes	No		1	VLSuppressed	No change
392	Kisenyi HC	2023-07-19	Female	23	Completed secondary	Catholic	Married/cohabiting	Self employed/ Bus		84	1	1	TDF/3TC/DTG	First line	TDF/3TC/DTG	.	Stage II			No	No	No	Yes	.	Suppressed	Yes	Yes	Yes	No		1	VLSuppressed	No change
392	Kisenyi HC	2023-07-19	Female	51	Completed secondary	Born again	Married/cohabiting	Self employed/ Bus		58	1	1	TDF/3TC/DTG	First line	TDF/3TC/DTG	.	Stage I			Yes	No	No	Yes	.	Suppressed	Yes	No	No	No		1	VLSuppressed	No change
197	Kisenyi HC	2023-07-19	Male	52	None	Moslem	Divorced/separated	Not working/ emplo		46	1	1	TDF/3TC/EFV	First line	TDF/3TC/EFV	.	Stage II			Yes	No	No	No	.	Suppressed	No	No	Yes	No		1	VLSuppressed	No change
53	Kisenyi HC	2023-07-19	Female	39	Completed primary	Moslem	Married/cohabiting	Self employed/ Bus		93	1	1	TDF/3TC/DTG	First line	TDF/3TC/EFV	.	Stage I			No	No	No	No	.	Suppressed	No	No	No	No		1	VLSuppressed	No change
709	Kisenyi HC	2023-07-19	Male	53	Completed primary	Catholic	Married/cohabiting	Self employed/ Bus		71	1	1	TDF/3TC/DTG	First line	TDF/3TC/DTG	.	Stage I			Yes	No	No	Yes	.	Suppressed	Yes	Yes	No	No		1	VLSuppressed	No change
716	Kisenyi HC	2023-07-19	Female	59	Completed primary	Protestant	Others	Self employed/ Bus		57	1	1	TDF/3TC/EFV	First line	TDF/3TC/EFV	.	Stage III			No	No	No	No	.	Suppressed	No	No	No	No		1	VLSuppressed	No change
718	Kisenyi HC	2023-07-19	Male	44	Completed primary	Protestant	Married/cohabiting	Self employed/ Bus		87	1	1	TDF/3TC/EFV	First line	TDF/3TC/DTG	.	Stage III			Yes	No	No	No	.	Suppressed	No	No	No	No		1	VLSuppressed	No change
563	Kisenyi HC	2023-07-19	Female	53	Completed primary	Moslem	Married/cohabiting	Self employed/ Bus		59	1	1	TDF/3TC/EFV	First line	TDF/3TC/DTG	.	Stage I			No	No	No	No	.	Suppressed	No	No	No	No		1	VLSuppressed	No change
876	Kisenyi HC	2023-07-19	Female	52	Completed secondary		Others	Employed by public		76	7140	1	TDF/3TC/DTG	First line	TDF/3TC/DTG	.	Stage I			No	No	No	No	.	Suppressed	No	No	No	No		1	NonSuppressed	Improved
68	Kisenyi HC	2023-07-19	Female	45	Completed primary		Married/cohabiting	Self employed/ Bus		67	1	1	TDF/3TC/DTG	Third line	TDF/3TC/EFV	.	Stage III			No	No	No	Yes	.	Suppressed	Yes	Yes	Yes	No		1	VLSuppressed	No change
325	Kisenyi HC	2023-07-19	Female	31	Completed tertiary	Born again	Married/cohabiting	Employed by public		81	1	1	TDF/3TC/DTG	First line	TDF/3TC/EFV	.	Stage I			Yes	No	No	No	.	Suppressed	No	Yes	Yes	No		1	VLSuppressed	No change
606	Kisenyi HC	2023-07-19	Male	40			Others	Others			1	1	TDF/3TC/EFV	First line	TDF/3TC/EFV	.	Stage I			No	No	No	No	.	Suppressed	No	No	Yes	No		1	VLSuppressed	No change
	Mulago ISS Clinic	2023-07-25	Male	48	Completed primary	Catholic	Married/cohabiting	Self employed/ Bus		71	1	1	TDF/3TC/DTG	First line	TDF/3TC/EFV	.	Stage I							.	Suppressed	No	No	No	No		1	VLSuppressed	No change
281	Mulago ISS Clinic	2023-07-25	Male	55	Completed tertiary	Catholic	Married/cohabiting	Employed by public			1	54700	TDF/3TC/EFV		TDF/3TC/EFV	.	Stage III			No	No	No	No	.	Non Suppresed	No	No	No	No		1	VLSuppressed	Worsened
505	Mulago ISS Clinic	2023-07-25	Female	41							1	1	TDF/3TC/DTG	First line	TDF/3TC/DTG	.	Stage I			No	No	No	No	.	Suppressed	No	No	Yes	No		1	VLSuppressed	No change
492	Mulago ISS Clinic	2023-07-26	Female	75			Others		144	59	1	1	TDF/3TC/EFV		TDF/3TC/DTG	.	Stage III			No	No	No	No	.	Suppressed	Yes	No	Yes	No		1	VLSuppressed	No change
128	Mulago ISS Clinic	2023-07-26	Female	58						56	1	1	TDF/3TC/DTG		TDF/3TC/DTG	.	Stage I			No	No	No	No	.	Suppressed	No	No	Yes	No		1	VLSuppressed	No change
110	Mulago ISS Clinic	2023-07-26	Male	46	Completed secondary		Married/cohabiting	Employed by public	169	80	1	1	TDF/3TC/DTG		TDF/3TC/DTG	.	Stage II			No	No	No	No	.	Suppressed	No	No	Yes	No		1	VLSuppressed	No change
29	Mulago ISS Clinic	2023-07-28	Male	67	Completed primary	Catholic	Married/cohabiting	Not working/ emplo		78	1200	1	AZT/3TC/DTG		TDF/3TC/EFV	.	Stage III			No	No	No	No	.	Suppressed	No	No	Yes	No		1	NonSuppressed	Improved
3	Mulago ISS Clinic	2023-07-28	Male	23		Catholic	Married/cohabiting	Self employed/ Bus	165	72	1	1	TDF/3TC/EFV	Second line	TDF/3TC/EFV	.	Stage II			No	Yes	No	No	.	Suppressed	No	No	Yes	No		1	VLSuppressed	No change
189	Mulago ISS Clinic	2023-07-28	Female	36	Completed primary	Catholic	Others	Self employed/ Bus	170	72	1	1	TDF/3TC/EFV		TDF/3TC/EFV	.	Stage II			No	No	No	No	.	Suppressed	No	No	Yes	No		1	VLSuppressed	No change
492	Mulago ISS Clinic	2023-07-28	Female	39		Catholic	Married/cohabiting	Self employed/ Bus		67	1	1	TDF/3TC/EFV	Second line	TDF/3TC/DTG	.	Stage II			No	No	No	No	.	Suppressed	No	No	No	No		1	VLSuppressed	No change
625	Mulago ISS Clinic	2023-07-28	Male	47	Completed tertiary	Catholic	Married/cohabiting	Employed by public		70	1	1	TDF/3TC/EFV	Second line	TDF/3TC/EFV	.	Stage II			No	No	No	No	.	Suppressed	No	No	Yes	No		1	VLSuppressed	No change
855	Mulago ISS Clinic	2023-07-28	Male	44		Catholic	Divorced/separated			94	1	1	TDF/3TC/EFV		TDF/3TC/EFV	.	Stage III			No	No	No	No	.	Suppressed	No	No	Yes	No		1	VLSuppressed	No change
301	Mulago ISS Clinic	2023-07-28	Female	31		Catholic	Divorced/separated			62	1	1	TDF/3TC/DTG		TDF/3TC/EFV	.	Stage II			No	No	No	No	.	Suppressed	No	No	Yes	No		1	VLSuppressed	No change
	Mulago ISS Clinic	2023-07-28	Female	48	Completed primary	Moslem	Divorced/separated	Employed by public		58	1	1	TDF/3TC/EFV		TDF/3TC/DTG	.	Stage II			No	No	No	No	.	Suppressed	No	No	Yes	No		1	VLSuppressed	No change
569	Mulago ISS Clinic	2023-07-28	Female	45						63	1	1	TDF/3TC/ATV/r	Second line	AZT/3TC/DTG	.	Stage II			No	No	No	No	.	Suppressed	No	No	Yes	No		1	VLSuppressed	No change
407	Mulago ISS Clinic	2023-07-28	Female	34	Completed primary	Catholic				66	1	1	TDF/3TC/EFV	Second line	TDF/3TC/EFV	.	Stage II			No	No	No	No	.	Non Suppresed	No	No	No	No		1	VLSuppressed	Worsened
609	Mulago ISS Clinic	2023-07-28	Female	56	Completed secondary		Others			67	1	1	TDF/3TC/EFV		TDF/3TC/DTG	.	Stage III			Yes	No	No	No	.	Suppressed	No	No	Yes	No		1	VLSuppressed	No change
434	Mulago ISS Clinic	2023-07-28	Male	33	None	Catholic	Married/cohabiting	Self employed/ Bus			14122	1	TDF/3TC/DTG		TDF/3TC/DTG	.	Stage I			Yes	No	No	No	.	Suppressed	No	No	Yes	No		1	NonSuppressed	Improved
34	Mulago ISS Clinic	2023-07-28	Male	41	Completed primary	Catholic	Divorced/separated			62	1	1	TDF/3TC/DTG		TDF/3TC/DTG	.	Stage I			No	No	No	No	.	Suppressed	No	No	Yes	No		1	VLSuppressed	No change
64	Mulago ISS Clinic	2023-07-28	Male	30	Completed primary	Protestant	Married/cohabiting		165	80	1	1	TDF/3TC/DTG		TDF/3TC/DTG	.	Stage I			No	No	No	No	.	Suppressed	No	No	Yes	No		1	VLSuppressed	No change
297	Mulago ISS Clinic	2023-07-31	Female	60	Completed primary	Born again	Married/cohabiting	Not working/ emplo		53	1	1	TDF/3TC/EFV		TDF/3TC/EFV	.	Stage II			Yes	No	No	No	.	Suppressed	No	No	Yes	No		1	VLSuppressed	No change
270	Mulago ISS Clinic	2023-07-31	Female	45	Completed primary	Catholic	Others	Self employed/ Bus		64	1	1	TDF/3TC/EFV	Second line	TDF/3TC/EFV	.	Stage III			No	No	No	No	.	Suppressed	No	No	Yes	No		1	VLSuppressed	No change
189	Mulago ISS Clinic	2023-07-31	Female	42		Catholic	Married/cohabiting			76	1	1	TDF/3TC/EFV		TDF/3TC/EFV	.	Stage II			No	No	No	No	.	Suppressed	No	No	Yes	No		1	VLSuppressed	No change
295	Mulago ISS Clinic	2023-07-31	Male	46	Completed secondary	Catholic	Married/cohabiting	Self employed/ Bus		65	1	1	TDF/3TC/EFV		TDF/3TC/EFV	.	Stage III			No	Yes	No	No	.	Suppressed	No	No	Yes	No		1	VLSuppressed	No change
342	Mulago ISS Clinic	2023-07-31	Female	37	Completed secondary	Catholic	Married/cohabiting	Self employed/ Bus		63	1	1	TDF/3TC/EFV	Second line	TDF/3TC/EFV	.	Stage I			No	No	No	No	.	Suppressed	No	No	Yes	No		1	VLSuppressed	No change
113	Mulago ISS Clinic	2023-07-31	Male	36		Catholic	Divorced/separated	Self employed/ Bus	160	68	1	1	TDF/3TC/EFV		TDF/3TC/DTG	.	Stage III			No	No	No	Yes	.	Suppressed	Yes	Yes	Yes	No		1	VLSuppressed	No change
68	Mulago ISS Clinic	2023-07-31	Male	40	Completed secondary	Born again	Married/cohabiting	Employed by public			1	1	TDF/3TC/EFV	Second line	TDF/3TC/DTG	.	Stage II			Yes	No	No	No	.	Suppressed	No	No	No	No		1	VLSuppressed	No change
607	Mulago ISS Clinic	2023-07-31	Female	31	Completed secondary					61	1	1	TDF/3TC/DTG		AZT/3TC/DTG	.	Stage II			No	No	No	No	.	Suppressed	No	No	Yes	No		1	VLSuppressed	No change
451	Mulago ISS Clinic	2023-07-31	Male	35			Married/cohabiting			69	1	1	AZT/3TC/DTG		TDF/3TC/EFV	.	Stage I			No	No	No	No	.	Suppressed	No	No	Yes	No		1	VLSuppressed	No change
518	Mulago ISS Clinic	2023-07-31	Female	34		Catholic	Married/cohabiting	Not working/ emplo		67	1	1	TDF/3TC/EFV		TDF/3TC/EFV	.	Stage I			Yes	No	No	No	.	Suppressed	No	No	Yes	No		1	VLSuppressed	No change
34	Mulago ISS Clinic	2023-07-31	Female	40	Completed primary	Protestant	Divorced/separated			58	1	1	TDF/3TC/EFV	First line	TDF/3TC/EFV	.	Stage II			No	No	No	No	.	Suppressed	No	No	Yes	No		1	VLSuppressed	No change
261	Mulago ISS Clinic	2023-07-31	Female	34	Completed primary		Divorced/separated			95	1	1	AZT/3TC/DTG		TDF/3TC/DTG	.	Stage I			Yes	No	No	No	.	Suppressed	No	No	Yes	No		1	VLSuppressed	No change
430	Mulago ISS Clinic	2023-07-31	Female	30		Catholic	Divorced/separated			79	2100	1	ABC/3TC/DTG		TDF/3TC/DTG	.	Stage I			Yes	No	No	No	.	Suppressed	No	No	Yes	No		1	NonSuppressed	Improved
141	Mulago ISS Clinic	2023-07-31	Female	40	Completed tertiary	Protestant	Divorced/separated	Employed by public		70	1	1405	TDF/3TC/EFV		TDF/3TC/EFV	.	Stage II			Yes	No	No	No	.	Suppressed	No	No	Yes	No		1	VLSuppressed	No change
396	Mulago ISS Clinic	2023-07-31	Male	42	Completed tertiary	Catholic	Married/cohabiting	Employed by public	156	55	1	1	TDF/3TC/EFV		TDF/3TC/EFV	.	Stage II			Yes	No	No	No	.	Suppressed	No	No	Yes	No		1	VLSuppressed	No change
539	Mulago ISS Clinic	2023-07-31	Male	57	Completed primary	Catholic	Others			63	1	1	TDF/3TC/DTG		TDF/3TC/EFV	.	Stage II			Yes	No	No	No	.	Suppressed	No	No	Yes	No		1	VLSuppressed	No change
340	Mulago ISS Clinic	2023-07-31	Male	38	Completed primary		Married/cohabiting	Self employed/ Bus		60	1	1	TDF/3TC/EFV		TDF/3TC/EFV	.	Stage III			Yes	No	No	No	.	Suppressed	No	No	Yes	No		1	VLSuppressed	No change
447	Mulago ISS Clinic	2023-07-31	Male	25	Completed secondary			Employed by privat	167	84	1	1	TDF/3TC/DTG		TDF/3TC/DTG	.	Stage II			No	No	No	No	.	Suppressed	No	No	Yes	No		1	VLSuppressed	No change
480	Mulago ISS Clinic	2023-07-31	Female	52						82	1	1	TDF/3TC/EFV		TDF/3TC/EFV	.	Stage II			No	Yes	No	No	.	Suppressed	No	No	Yes	No		1	VLSuppressed	No change
518	Mulago ISS Clinic	2023-07-31	Male	41			Married/cohabiting	Self employed/ Bus		85	1	1	TDF/3TC/DTG		TDF/3TC/DTG	.	Stage II			No	No	No	No	.	Suppressed	No	No	Yes	No		1	VLSuppressed	No change
291	Mulago ISS Clinic	2023-07-31	Female	47	Completed primary	Catholic	Others	Self employed/ Bus		60	1	1	TDF/3TC/DTG		TDF/3TC/EFV	.	Stage II			Yes	No	No	No	.	Suppressed	No	No	Yes	No		1	VLSuppressed	No change
835	Mulago ISS Clinic	2023-07-31	Female	29	Completed primary		Married/cohabiting	Self employed/ Bus		80	1	1	TDF/3TC/EFV		TDF/3TC/EFV	.	Stage I			No	No	No	No	.	Suppressed	No	No	Yes	No		1	VLSuppressed	No change
48	Mulago ISS Clinic	2023-07-31	Female	52	Completed secondary	Moslem	Divorced/separated	Self employed/ Bus		98	1	1	AZT/3TC/DTG		TDF/3TC/DTG	.	Stage IV			No	No	No	No	.	Suppressed	No	No	Yes	No		1	VLSuppressed	No change
549	Mulago ISS Clinic	2023-07-31	Female	28			Divorced/separated			50	1	1	AZT/3TC/DTG		TDF/3TC/EFV	.	Stage III			No	No	No	No	.	Suppressed	No	No	Yes	No		1	VLSuppressed	No change
1	Mulago ISS Clinic	2023-07-31	Female	57	Completed secondary	Born again	Married/cohabiting	Employed by public		97	1	1	TDF/3TC/EFV		TDF/3TC/EFV	.	Stage I			Yes	No	No	No	.	Suppressed	No	No	Yes	No		1	VLSuppressed	No change
262	Mulago ISS Clinic	2023-07-31	Male	52	Completed secondary		Divorced/separated			89	1	1	TDF/3TC/EFV		TDF/3TC/EFV	.	Stage II			No	No	No	No	.	Suppressed	No	No	Yes	No		1	VLSuppressed	No change
377	Mulago ISS Clinic	2023-07-31	Female	39	Completed secondary	Protestant	Others	Employed by privat		62	1	1	TDF/3TC/EFV		TDF/3TC/EFV	.	Stage II			No	No	No	No	.	Suppressed	No	No	Yes	No		1	VLSuppressed	No change
208	Mulago ISS Clinic	2023-07-31	Female	38			Married/cohabiting			63	1	1	TDF/3TC/DTG	First line	TDF/3TC/DTG	.	Stage I			Yes	No	No	No	.	Suppressed	No	No	Yes	No		1	VLSuppressed	No change
586	Mulago ISS Clinic	2023-07-31	Female	41	Completed primary	Catholic	Married/cohabiting	Self employed/ Bus		57	1	1	TDF/3TC/EFV		TDF/3TC/EFV	.	Stage II			No	No	No	No	.	Suppressed	No	No	Yes	No		1	VLSuppressed	No change
588	Mulago ISS Clinic	2023-07-31	Female	32	Completed secondary	Protestant	Single/never marri	Employed by privat	157	58	1	1	TDF/3TC/EFV		TDF/3TC/DTG	.	Stage I			No	No	No	No	.	Suppressed	No	No	Yes	No		1	VLSuppressed	No change
349	Mulago ISS Clinic	2023-07-31	Female	25	Completed secondary	Catholic	Married/cohabiting		153	75	1	1	TDF/3TC/EFV		TDF/3TC/DTG	.	Stage II			No	No	No	No	.	Suppressed	No	No	Yes	No		1	VLSuppressed	No change
570	Mulago ISS Clinic	2023-07-31	Male	60	Completed primary	Catholic				71	1	1	TDF/3TC/EFV		TDF/3TC/DTG	.	Stage I			Yes	No	No	No	.	Suppressed	No	No	Yes	No		1	VLSuppressed	No change
186	Mulago ISS Clinic	2023-07-31	Female	55	None	Catholic	Others			74	1	1	TDF/3TC/EFV		TDF/3TC/EFV	.	Stage II			No	No	No	No	.	Suppressed	No	No	Yes	No		1	VLSuppressed	No change
649	Mulago ISS Clinic	2023-07-31	Female	34	Completed secondary	Moslem	Married/cohabiting	Self employed/ Bus		110	1	1	TDF/3TC/DTG		TDF/3TC/DTG	.	Stage I			No	No	No	No	.	Suppressed	No	No	Yes	No		1	VLSuppressed	No change
364	Mulago ISS Clinic	2023-07-31	Female	36	Completed primary	Catholic	Divorced/separated	Self employed/ Bus		67	1	1	TDF/3TC/EFV		TDF/3TC/DTG	.	Stage II			No	No	No	No	.	Suppressed	No	No	Yes	No		1	VLSuppressed	No change
790	Mulago ISS Clinic	2023-07-31	Female	26	Completed primary	Moslem	Married/cohabiting	Not working/ emplo	157	80	1	1	AZT/3TC/DTG		TDF/3TC/DTG	.	Stage I			Yes	No	No	No	.	Suppressed	No	No	No	Yes		1	VLSuppressed	No change
266	Mulago ISS Clinic	2023-07-31	Female	39	Completed secondary	Catholic	Married/cohabiting	Employed by public		92	1	1	TDF/3TC/EFV		TDF/3TC/DTG	.	Stage II			No	No	No	No	.	Suppressed	No	No	Yes	No		1	VLSuppressed	No change
28	Mulago ISS Clinic	2023-07-31	Female	37	Completed secondary	Born again	Married/cohabiting	Self employed/ Bus		55	1	1	TDF/3TC/DTG		TDF/3TC/DTG	.	Stage IV			No	No	No	No	.	Suppressed	No	No	Yes	No		0	VLSuppressed	No change
390	Mulago ISS Clinic	2023-07-31	Male	43	Completed primary	Catholic				70	68038	317246	TDF/3TC/DTG		TDF/3TC/DTG	.	Stage II			No	No	No	No	.	Suppressed	No	No	Yes	No		0	NonSuppressed	Improved
78	Kisenyi HC	2023-08-01	Female	48	Completed secondary	Moslem	Divorced/separated			25	1	1	AZT/3TC/DTG		TDF/3TC/DTG	.	Stage II			No	No	No	No	.	Suppressed	No	No	Yes	No		0	VLSuppressed	No change
300	Kisenyi HC	2023-08-01	Male	32	Completed secondary	Catholic	Married/cohabiting	Self employed/ Bus		68	1	1	AZT/3TC/DTG	Third line	TDF/3TC/DTG	.	Stage IV			No	No	No	No	.	Suppressed	No	No	Yes	No		0	VLSuppressed	No change
147	Kisenyi HC	2023-08-01	Female	31	Completed primary	Born again	Married/cohabiting	Not working/ emplo		51	1	1	TDF/3TC/EFV	First line	TDF/3TC/DTG	.	Stage II			No	No	No	No	.	Suppressed	No	No	No	No		0	VLSuppressed	No change
239	Kisenyi HC	2023-08-01	Female	65			Married/cohabiting			47	1	1	TDF/3TC/EFV		TDF/3TC/DTG	.	Stage III	1		No	No	No	No	.	Suppressed	No	No	Yes	No		0	VLSuppressed	No change
258	Kisenyi HC	2023-08-01	Female	61	Completed primary	Catholic	Others	Self employed/ Bus		54	1	1	AZT/3TC/DTG	Second line	TDF/3TC/DTG	.	Stage IV							.	Suppressed	No	No	Yes	No		0	VLSuppressed	No change
7	Kisenyi HC	2023-08-01	Female	31	Completed primary		Married/cohabiting	Self employed/ Bus		64	1	1	AZT/3TC/DTG		TDF/3TC/DTG	.	Stage II			No	No	No	No	.	Suppressed	No	No	Yes	No		0	VLSuppressed	No change
10	Kisenyi HC	2023-08-01	Male	31			Married/cohabiting			54	1	1	AZT/3TC/DTG		TDF/3TC/DTG	.	Stage III			No	No	No	No	.	Suppressed	No	No	Yes	No		0	VLSuppressed	No change
121	Kisenyi HC	2023-08-01	Female	41						64	4423	20000	TDF/3TC/EFV		TDF/3TC/DTG	.	Stage I			No	No	No	No	.	Suppressed	No	No	No	No		0	NonSuppressed	Improved
75	Kisenyi HC	2023-08-01	Male	35					173	56	1	1	TDF/3TC/EFV		TDF/3TC/DTG	.	Stage III			No	No	No	No	.	Suppressed	No	No	Yes	No		0	VLSuppressed	No change
161	Kisenyi HC	2023-08-01	Female	51	Completed secondary	Born again	Married/cohabiting	Self employed/ Bus		42	1	1	AZT/3TC/DTG		TDF/3TC/DTG	.	Stage II			No	No	No	No	.	Suppressed	No	No	No	No		0	VLSuppressed	No change
	Kisenyi HC	2023-08-01	Female	47	Completed primary	Protestant	Married/cohabiting	Self employed/ Bus			27390	67700	AZT/3TC/DTG		TDF/3TC/DTG	.	Stage II			No	No	No	No	.	Suppressed	No	No	Yes	No		0	NonSuppressed	Improved
329	Kisenyi HC	2023-08-01	Female	43	Completed secondary		Married/cohabiting	Self employed/ Bus		46	1	1	TDF/3TC/EFV	First line	TDF/3TC/EFV	.	Stage I			No	No	No	No	.	Suppressed	No	No	Yes	No		0	VLSuppressed	No change
681	Kisenyi HC	2023-08-01	Female	40		Moslem	Married/cohabiting	Self employed/ Bus		86	1	1	TDF/3TC/EFV		TDF/3TC/DTG	.	Stage I			No	No	No	No	.	Suppressed	No	No	Yes	No		0	VLSuppressed	No change
306	Kisenyi HC	2023-08-01	Female	32	Completed primary					60			AZT/3TC/DTG	First line	TDF/3TC/DTG	.	Stage II			No	No	No	No	.	Suppressed	No	No	No	No		0
537	Kisenyi HC	2023-08-01	Female	43	Completed secondary	Moslem	Married/cohabiting			78			AZT/3TC/DTG	Second line	TDF/3TC/DTG	.	Stage I			No	No	No	No	.	Suppressed	No	No	Yes	No		0
184	Kisenyi HC	2023-08-01	Female	39	Completed tertiary	Moslem				63	1	1	AZT/3TC/DTG		TDF/3TC/DTG	.	Stage II			No	No	No	No	.	Suppressed	No	No	No	No		0	VLSuppressed	No change
204	Kisenyi HC	2023-08-01	Female	52		Protestant	Married/cohabiting	Not working/ emplo		55	1	1	TDF/3TC/DTG	Third line	TDF/3TC/DTG	.	Stage II			No	No	No	No	.	Suppressed	No	No	Yes	No		0	VLSuppressed	No change
632	Kisenyi HC	2023-08-01	Female	62	None	Catholic	Others	Not working/ emplo		63	1	1	TDF/3TC/EFV		TDF/3TC/DTG	.	Stage III			No	No	No	No	.	Suppressed	No	No	Yes	No		0	VLSuppressed	No change
189	Kisenyi HC	2023-08-01	Female	59	Completed primary		Single/never marri	Self employed/ Bus		60	1	1	AZT/3TC/DTG		TDF/3TC/DTG	.	Stage I			No	No	No	No	.	Suppressed	No	No	No	No		0	VLSuppressed	No change
635	Kisenyi HC	2023-08-01	Female	38	Completed secondary	Moslem	Married/cohabiting	Self employed/ Bus		57	1	1	TDF/3TC/EFV		TDF/3TC/DTG	.	Stage IV			No	No	No	No	.	Suppressed	No	No	Yes	No		0	VLSuppressed	No change
209	Kisenyi HC	2023-08-01	Female	42			Married/cohabiting	Self employed/ Bus		64	1	1	TDF/3TC/EFV	First line	TDF/3TC/DTG	.	Stage II			No	No	No	No	.	Suppressed	No	No	No	Yes		0	VLSuppressed	No change
564	Kisenyi HC	2023-08-01	Female	40	Completed secondary	Protestant	Married/cohabiting	Employed by privat		63	1	1	TDF/3TC/EFV		TDF/3TC/EFV	.	Stage I			No	No	No	No	.	Suppressed	No	No	Yes	No		0	VLSuppressed	No change
	Kisenyi HC	2023-08-01	Male	36			Married/cohabiting			65	1	1	TDF/3TC/EFV		TDF/3TC/DTG	.	Stage III			No	No	No	No	.	Suppressed	No	No	Yes	No		0	VLSuppressed	No change
149	Kisenyi HC	2023-08-01	Female	40		Moslem	Married/cohabiting	Not working/ emplo		75	1	1	TDF/3TC/DTG		TDF/3TC/DTG	.	Stage I			No	No	No	No	.	Suppressed	No	No	Yes	No		0	VLSuppressed	No change
7	Kisenyi HC	2023-08-01	Male	47	Completed secondary		Divorced/separated	Self employed/ Bus		55	1	1	AZT/3TC/DTG		TDF/3TC/DTG	.	Stage I			No	No	No	No	.	Suppressed	No	No	Yes	No		0	VLSuppressed	No change
317	Kisenyi HC	2023-08-01	Male	55	None	Moslem	Divorced/separated	Employed by privat		47	1	1	TDF/3TC/EFV		TDF/3TC/DTG	.	Stage III			No	No	No	No	.	Suppressed	No	No	Yes	No		0	VLSuppressed	No change
229	Kisenyi HC	2023-08-01	Male	43			Married/cohabiting	Self employed/ Bus		63	1	1	TDF/3TC/DTG		TDF/3TC/DTG	.	Stage III			No	No	No	No	.	Suppressed	No	No	No	No		0	VLSuppressed	No change
595	Kisenyi HC	2023-08-01	Female	40		Moslem	Married/cohabiting			50	1	1	TDF/3TC/EFV		TDF/3TC/DTG	.	Stage II			No	No	No	No	.	Suppressed	No	No	Yes	No		0	VLSuppressed	No change
601	Kisenyi HC	2023-08-01	Female	30	Completed tertiary	Protestant	Married/cohabiting	Employed by public		62	1	1	TDF/3TC/EFV	First line	TDF/3TC/DTG	.	Stage II			No	No	No	No	.	Suppressed	No	No	Yes	No		0	VLSuppressed	No change
306	Kisenyi HC	2023-08-02	Male	45	Completed primary	Protestant	Married/cohabiting	Self employed/ Bus		55	1	1	TDF/3TC/EFV		TDF/3TC/DTG	.	Stage I			No	No	No	No	.	Suppressed	No	No	Yes	No		0	VLSuppressed	No change
537	Kisenyi HC	2023-08-02	Female	32	Completed secondary	Moslem	Married/cohabiting	Employed by privat		62	1	1	TDF/3TC/EFV		TDF/3TC/DTG	.	Stage I			No	No	No	No	.	Suppressed	No	No	Yes	No		0	VLSuppressed	No change
376	Kisenyi HC	2023-08-02	Female	36		Born again	Divorced/separated	Self employed/ Bus		54	1	1	TDF/3TC/EFV		TDF/3TC/DTG	.	Stage III			No	No	No	No	.	Suppressed	No	No	No	Yes		0	VLSuppressed	No change
481	Kisenyi HC	2023-08-02	Female	35			Divorced/separated	Self employed/ Bus		95	1	1	TDF/3TC/EFV	First line	TDF/3TC/EFV	.	Stage I			No	No	No	No	.	Suppressed	No	No	Yes	No		0	VLSuppressed	No change
634	Kisenyi HC	2023-08-02	Female	40		Protestant	Divorced/separated			55	1	1	TDF/3TC/EFV		TDF/3TC/DTG	.	Stage III			No	No	No	No	.	Suppressed	No	No	Yes	Yes		0	VLSuppressed	No change
260	Kisenyi HC	2023-08-02	Male	47						78	1	1	TDF/3TC/EFV	First line	TDF/3TC/DTG	.	Stage I			No	No	No	No	.	Suppressed	No	No	No	No		0	VLSuppressed	No change
1012	Kisenyi HC	2023-08-02	Female	31	Completed primary	Catholic	Divorced/separated	Self employed/ Bus		58	1	1	TDF/3TC/EFV		TDF/3TC/DTG	.	Stage I			No	No	No	No	.	Suppressed	No	No	No	No		0	VLSuppressed	No change
387	Kisenyi HC	2023-08-02	Male	44	Completed primary	Catholic	Others	Self employed/ Bus		62	1	1	TDF/3TC/EFV		TDF/3TC/EFV	.	Stage I			No	No	No	No	.	Suppressed	No	No	No	No		0	VLSuppressed	No change
470	Kisenyi HC	2023-08-02	Female	39	Completed primary	Moslem	Single/never marri	Self employed/ Bus		51	1	1	TDF/3TC/EFV		TDF/3TC/DTG	.	Stage II			No	No	No	No	.	Suppressed	No	No	No	Yes		0	VLSuppressed	No change
648	Kisenyi HC	2023-08-02	Female	40	Completed secondary	Moslem	Married/cohabiting	Employed by privat		62	1	1	TDF/3TC/EFV	First line	TDF/3TC/EFV	.	Stage I			No	No	No	No	.	Suppressed	No	No	Yes	No		0	VLSuppressed	No change
417	Kisenyi HC	2023-08-02	Female	40	Completed tertiary	Protestant		Employed by public		49	1	1	TDF/3TC/EFV	First line	TDF/3TC/DTG	.	Stage II			No	No	No	No	.	Suppressed	No	No	Yes	No		0	VLSuppressed	No change
469	Kisenyi HC	2023-08-02	Female	44	Completed tertiary	Moslem	Married/cohabiting	Employed by public		81	1	1	TDF/3TC/EFV		TDF/3TC/DTG	.	Stage II			Yes	No	No	No	.	Suppressed	No	No	Yes	No		0	VLSuppressed	No change
409	Kisenyi HC	2023-08-02	Female	44	Completed primary	Moslem	Single/never marri	Self employed/ Bus		60	1	1	TDF/3TC/EFV		TDF/3TC/DTG	.	Stage I			No	No	No	No	.	Suppressed	No	No	Yes	No		0	VLSuppressed	No change
439	Kisenyi HC	2023-08-02	Female	54	Completed secondary	Born again	Married/cohabiting	Employed by privat		54	1	1	TDF/3TC/EFV		TDF/3TC/DTG	.	Stage I			No	No	No	No	.	Suppressed	No	No	Yes	No		0	VLSuppressed	No change
941	Kisenyi HC	2023-08-02	Female	37	Completed secondary	Catholic	Married/cohabiting	Employed by privat		70	1	1	TDF/3TC/EFV		TDF/3TC/DTG	.	Stage I			No	No	No	No	.	Suppressed	No	No	Yes	No		0	VLSuppressed	No change
415	Kisenyi HC	2023-08-02	Female	32		Catholic	Married/cohabiting	Employed by public		47	1	1	TDF/3TC/EFV	First line	TDF/3TC/DTG	.	Stage I			No	No	No	No	.	Suppressed	No	No	Yes	No		0	VLSuppressed	No change
590	Kisenyi HC	2023-08-02	Female	34			Married/cohabiting	Self employed/ Bus		101	1	1	AZT/3TC/DTG		TDF/3TC/DTG	.	Stage III			No	No	No	No	.	Suppressed	No	No	No	Yes		0	VLSuppressed	No change
495	Kisenyi HC	2023-08-02	Female	42			Married/cohabiting			71	1	1	TDF/3TC/EFV		TDF/3TC/DTG	.	Stage I			No	No	No	No	.	Suppressed	No	No	Yes	No		0	VLSuppressed	No change
433	Kisenyi HC	2023-08-02	Male	47	Completed secondary	Catholic	Married/cohabiting	Self employed/ Bus		56	1	1	TDF/3TC/EFV		TDF/3TC/DTG	.	Stage II			No	No	No	No	.	Suppressed	No	No	Yes	No		0	VLSuppressed	No change
491	Kisenyi HC	2023-08-02	Male	43	Completed primary	Catholic	Divorced/separated	Not working/ emplo		55	1	1	TDF/3TC/DTG		TDF/3TC/DTG	.	Stage I			No	No	No	No	.	Suppressed	No	No	No	No		0	VLSuppressed	No change
26	Kisenyi HC	2023-08-02	Male	48			Married/cohabiting	Self employed/ Bus		64	1	1	TDF/3TC/DTG		TDF/3TC/DTG	.	Stage I			No	No	No	No	.	Suppressed	No	No	Yes	No		0	VLSuppressed	No change
302	Kisenyi HC	2023-08-02	Male	45		Catholic	Married/cohabiting	Self employed/ Bus		77	1	1	TDF/3TC/DTG	First line	TDF/3TC/DTG	.	Stage I			No	No	No	No	.	Suppressed	No	No	Yes	No		0	VLSuppressed	No change
18	Kisenyi HC	2023-08-02	Female	50	Completed primary	Protestant	Others	Not working/ emplo		56	1	1	TDF/3TC/DTG	First line	TDF/3TC/DTG	.	Stage I			No	No	No	No	.	Suppressed	No	No	No	Yes		0	VLSuppressed	No change
501	Kisenyi HC	2023-08-02	Male	50		Catholic	Married/cohabiting	Employed by public		63	1	1	TDF/3TC/DTG		TDF/3TC/DTG	.	Stage III			No	No	No	No	.	Suppressed	No	No	Yes	No		0	VLSuppressed	No change
37	Kisenyi HC	2023-08-02	Female	51		Born again	Others	Self employed/ Bus		52	1	1	TDF/3TC/DTG	First line	TDF/3TC/DTG	.	Stage II			No	No	No	No	.	Suppressed	No	No	Yes	No		0	VLSuppressed	No change
404	Kisenyi HC	2023-08-02	Female	50			Others			73	1	1	TDF/3TC/DTG	First line	TDF/3TC/DTG	.	Stage I			No	No	No	No	.	Suppressed	No	No	Yes	No		0	VLSuppressed	No change
215	Kisenyi HC	2023-08-02	Female	50			Divorced/separated	Self employed/ Bus		69	1	1	TDF/3TC/DTG	First line	TDF/3TC/DTG	.	Stage I			No	No	No	No	.	Suppressed	No	No	No	Yes		0	VLSuppressed	No change
410	Kisenyi HC	2023-08-02	Female	51			Married/cohabiting			71	1	1	TDF/3TC/DTG		TDF/3TC/DTG	.	Stage I			No	No	No	No	.	Suppressed	No	No	Yes	No		0	VLSuppressed	No change
	Kisenyi HC	2023-08-02	Female	52	Completed primary	Protestant		Self employed/ Bus		67	1	1	TDF/3TC/DTG		TDF/3TC/DTG	.	Stage II			No	No	No	No	.	Suppressed	No	No	Yes	No		0	VLSuppressed	No change
353	Kisenyi HC	2023-08-02	Female	52			Married/cohabiting			64	1	1	TDF/3TC/DTG		TDF/3TC/DTG	.	Stage I			No	No	No	No	.	Suppressed	No	No	Yes	No		0	VLSuppressed	No change
54	Kisenyi HC	2023-08-02	Male	54		Moslem	Married/cohabiting			71	1	1	TDF/3TC/DTG		TDF/3TC/DTG	.	Stage I			No	No	No	No	.	Suppressed	No	No	Yes	No		0	VLSuppressed	No change
201	Kisenyi HC	2023-08-02	Male	53		Born again	Married/cohabiting	Employed by privat		77	1	1	TDF/3TC/DTG	First line	TDF/3TC/DTG	.	Stage II			No	No	No	No	.	Suppressed	No	No	Yes	No		0	VLSuppressed	No change
259	Kisenyi HC	2023-08-02	Male	34		Moslem	Single/never marri	Self employed/ Bus		56	1	1	TDF/3TC/DTG	First line	TDF/3TC/DTG	.	Stage II			Yes	No	No	No	.	Suppressed	No	No	Yes	No		0	VLSuppressed	No change
368	Kisenyi HC	2023-08-02	Male	27		Catholic	Married/cohabiting	Employed by privat		64	1	1	TDF/3TC/DTG	First line	TDF/3TC/DTG	.	Stage I			No	No	No	No	.	Suppressed	No	No	Yes	Yes		0	VLSuppressed	No change
110	Kisenyi HC	2023-08-02	Female	40	Completed primary	Catholic		Employed by privat		67	1	1	TDF/3TC/DTG		TDF/3TC/DTG	.	Stage I			No	No	No	No	.	Suppressed	No	No	Yes	No		0	VLSuppressed	No change
173	Kisenyi HC	2023-08-02	Female	24			Divorced/separated			42	1	1	TDF/3TC/DTG		TDF/3TC/DTG	.	Stage IV			No	No	No	No	.	Suppressed	No	No	Yes	No		0	VLSuppressed	No change
638	Kisenyi HC	2023-08-02	Male	28			Married/cohabiting			56	1200	1	TDF/3TC/DTG	First line	TDF/3TC/DTG	.	Stage I			No	No	No	No	.	Suppressed	No	No	Yes	No		0	NonSuppressed	Improved
643	Kisenyi HC	2023-08-02	Female	41			Married/cohabiting			62	1	1	TDF/3TC/DTG	First line	TDF/3TC/DTG	.	Stage III			Yes	No	No	Yes	.	Suppressed	Yes	Yes	Yes	No		0	VLSuppressed	No change
730	Kisenyi HC	2023-08-02	Female	33	Completed primary	Born again	Married/cohabiting	Self employed/ Bus		71	2200	1	TDF/3TC/DTG		TDF/3TC/DTG	.	Stage II			Yes	No	No	No	.	Suppressed	No	No	No	No		0	NonSuppressed	Improved
538	Kisenyi HC	2023-08-02	Female	37	Completed primary	Moslem	Married/cohabiting	Self employed/ Bus			1	1	TDF/3TC/EFV		TDF/3TC/DTG	.	Stage I			No	No	No	No	.	Suppressed	No	No	Yes	No		0	VLSuppressed	No change
366	Kisenyi HC	2023-08-02	Female	40		Moslem	Married/cohabiting			55	23444	1	TDF/3TC/EFV		TDF/3TC/DTG	.	Stage II			No	Yes		No	.	Suppressed	No	No	Yes	No		0	NonSuppressed	Improved
633	Kisenyi HC	2023-08-02	Female	40	Completed primary	Born again	Divorced/separated	Self employed/ Bus		47	1	2300	TDF/3TC/EFV		TDF/3TC/DTG	.	Stage I			No	No	No	No	.	Suppressed	No	No	No	No		0	VLSuppressed	No change
490	Kisenyi HC	2023-08-02	Female	30	Completed primary	Moslem	Married/cohabiting	Self employed/ Bus		55	38000	38000	TDF/3TC/EFV		TDF/3TC/EFV	.	Stage I			No	No	No	No	.	Suppressed	No	No	Yes	No		0	NonSuppressed	Improved
967	Kisenyi HC	2023-08-02	Female	40	Completed tertiary	Protestant	Married/cohabiting	Employed by public		64			TDF/3TC/EFV		TDF/3TC/DTG	.	Stage I			No	No	No	No	.	Suppressed	No	No	Yes	No		0
321	Kisenyi HC	2023-08-02	Male	48	Completed secondary	Moslem	Married/cohabiting	Self employed/ Bus		69	1	1	TDF/3TC/DTG	First line	TDF/3TC/DTG	.	Stage I			No	No	No	No	.	Suppressed	No	No	Yes	No		0	VLSuppressed	No change
231	Kisenyi HC	2023-08-02	Male	48	Completed secondary		Married/cohabiting	Self employed/ Bus		48	1	1	TDF/3TC/DTG		TDF/3TC/DTG	.	Stage I			No	No	No	No	.	Suppressed	No	No	Yes	No		0	VLSuppressed	No change
173	Kisenyi HC	2023-08-02	Male	48	Completed secondary	Catholic	Married/cohabiting	Self employed/ Bus		71	1	1	TDF/3TC/DTG		TDF/3TC/DTG	.	Stage I			No	No	No	No	.	Suppressed	No	No	Yes	No		0	VLSuppressed	No change
502	Kisenyi HC	2023-08-02	Female	48	Completed primary		Married/cohabiting				1	1	TDF/3TC/DTG		TDF/3TC/DTG	.	Stage I			No	No	No	No	.	Suppressed	No	No	Yes	No		0	VLSuppressed	No change
302	Kisenyi HC	2023-08-02	Male	31			Single/never marri	Self employed/ Bus		68	1	1	TDF/3TC/DTG		TDF/3TC/DTG	.	Stage I			No	No	No	Yes	.	Suppressed	Yes	No	Yes	No		0	VLSuppressed	No change
342	Kisenyi HC	2023-08-02	Female	48	Completed secondary		Married/cohabiting	Employed by privat		71	1	1	TDF/3TC/DTG		TDF/3TC/DTG	.	Stage I			No	No	No	No	.	Suppressed	No	No	Yes	No		0	VLSuppressed	No change
799	Kisenyi HC	2023-08-03	Female	44	Completed primary	Protestant	Married/cohabiting	Employed by privat		52	1	1	TDF/3TC/EFV	First line	TDF/3TC/DTG	.	Stage II			No	No	No	No	.	Suppressed	No	No	Yes	No		0	VLSuppressed	No change
260	Kisenyi HC	2023-07-03	Male	44			Married/cohabiting			66	2190	1	TDF/3TC/DTG		TDF/3TC/DTG	.	Stage I			No	No	No	No	.	Suppressed	No	No	Yes	No		0	NonSuppressed	Improved
625	Kisenyi HC	2023-08-03	Female	41			Divorced/separated			81	1	1	TDF/3TC/EFV		TDF/3TC/EFV	.	Stage I			No	No	No	No	.	Suppressed	No	No	Yes	No		0	VLSuppressed	No change
710	Kisenyi HC	2023-08-03	Female	27	Completed secondary		Married/cohabiting	Not working/ emplo		71	1	1	TDF/3TC/DTG		TDF/3TC/DTG	.	Stage I			No	No	No	No	.	Suppressed	No	No	Yes	No		0	VLSuppressed	No change
585	Kisenyi HC	2023-08-03	Female	45			Married/cohabiting			87	1	1	TDF/3TC/DTG		TDF/3TC/DTG	.	Stage I			No	No	No	No	.	Suppressed	No	No	Yes	No		0	VLSuppressed	No change
364	Kisenyi HC	2023-08-03	Male	44			Married/cohabiting			66	16800	1	TDF/3TC/EFV		TDF/3TC/DTG	.	Stage I			No	No	No	No	.	Suppressed	No	No	Yes	No		0	NonSuppressed	Improved
	Kisenyi HC	2023-08-03	Female	43	None	Catholic	Married/cohabiting	Self employed/ Bus		62	1	1	TDF/3TC/DTG		TDF/3TC/DTG	.	Stage I			No	No	No	No	.	Suppressed	No	No	Yes	No		0	VLSuppressed	No change
442	Mulago ISS Clinic	2023-08-08	Female	26		Moslem	Married/cohabiting	Self employed/ Bus		50	1	1	AZT/3TC/DTG		TDF/3TC/DTG	.	Stage II			Yes	No	No	No	.	Suppressed	No	No	Yes	No		0	VLSuppressed	No change
84	Mulago ISS Clinic	2023-08-08	Male	44	Completed secondary		Divorced/separated	Employed by public		64	1	1	TDF/3TC/EFV		TDF/3TC/DTG	.	Stage III			No	No	No	No	.	Suppressed	No	No	Yes	No		0	VLSuppressed	No change
527	Mulago ISS Clinic	2023-08-08	Male	60	Completed primary	Protestant	Others			63	1	1	TDF/3TC/EFV		TDF/3TC/DTG	.	Stage III			No	No	No	No	.	Suppressed	No	No	Yes	No		0	VLSuppressed	No change
134	Mulago ISS Clinic	2023-08-08	Female	48						44	1	1	TDF/3TC/EFV		TDF/3TC/DTG	.	Stage IV			No	No	No	No	.	Suppressed	No	No	Yes	No		0	VLSuppressed	No change
637	Mulago ISS Clinic	2023-08-08	Female	31	Completed primary	Moslem	Divorced/separated	Self employed/ Bus	155	70	1	1	TDF/3TC/EFV		TDF/3TC/DTG	.	Stage II			No	No	No	No	.	Suppressed	No	No	Yes	No		0	VLSuppressed	No change
264	Mulago ISS Clinic	2023-08-08	Female	38	Completed secondary	Catholic	Divorced/separated	Employed by privat		57	2500	1	TDF/3TC/EFV		TDF/3TC/DTG	.	Stage IV			No	No	No	No	.	Suppressed	No	No	Yes	No		0	NonSuppressed	Improved
208	Mulago ISS Clinic	2023-08-08	Male	39	Completed secondary	Moslem	Divorced/separated	Self employed/ Bus		65	1	1	TDF/3TC/EFV		TDF/3TC/DTG	.	Stage IV			No	No	No	No	.	Suppressed	No	No	Yes	No		0	VLSuppressed	No change
260	Mulago ISS Clinic	2023-08-08	Female	50	Completed secondary	Catholic	Divorced/separated	Employed by privat		76	1	1	TDF/3TC/EFV		TDF/3TC/DTG	.	Stage III			No	No	No	No	.	Suppressed	No	No	Yes	No		0	VLSuppressed	No change
509	Mulago ISS Clinic	2023-08-08	Male	26	Completed secondary			Employed by public		57	1	1	TDF/3TC/EFV		TDF/3TC/EFV	.	Stage II			No	No	No	Yes	.	Suppressed	Yes	Yes	Yes	No		0	VLSuppressed	No change
749	Mulago ISS Clinic	2023-08-08	Female	32	Completed primary	Moslem	Married/cohabiting			71	1	1	TDF/3TC/DTG		TDF/3TC/DTG	.	Stage II			No	No	No	No	.	Suppressed	No	No	Yes	No		0	VLSuppressed	No change
331	Mulago ISS Clinic	2023-08-08	Male	47		Catholic	Others	Others		66	1	1	TDF/3TC/DTG		TDF/3TC/DTG	.	Stage I			No	No	No	No	.	Suppressed	No	No	No	No		0	VLSuppressed	No change
452	Mulago ISS Clinic	2023-08-08	Female	43	Completed primary	Moslem	Divorced/separated	Self employed/ Bus		64	1	1	AZT/3TC/DTG		TDF/3TC/EFV	.	Stage II			No	No	No	No	.	Suppressed	No	No	Yes	No		0	VLSuppressed	No change
391	Mulago ISS Clinic	2023-08-08	Female	53	Completed primary	Moslem	Married/cohabiting	Not working/ emplo		66	1	1	AZT/3TC/DTG		TDF/3TC/DTG	.	Stage III			Yes	No	No	No	.	Suppressed	No	No	Yes	No		0	VLSuppressed	No change
415	Mulago ISS Clinic	2023-08-08	Female	47	Completed primary	Catholic	Married/cohabiting	Self employed/ Bus		69	1	1	TDF/3TC/DTG		TDF/3TC/DTG	.	Stage III			No	No	No	No	.	Suppressed	No	No	Yes	No		0	VLSuppressed	No change
364	Mulago ISS Clinic	2023-08-08	Female	41			Married/cohabiting			64	1	1	TDF/3TC/EFV		TDF/3TC/DTG	.	Stage IV			No	No	No	No	.	Suppressed	No	No	Yes	No		0	VLSuppressed	No change
373	Mulago ISS Clinic	2023-08-08	Female	42			Married/cohabiting			54	1	1	TDF/3TC/DTG		TDF/3TC/DTG	.	Stage II			No	No	No	No	.	Suppressed	No	No	Yes	No		0	VLSuppressed	No change
477	Mulago ISS Clinic	2023-08-08	Female	40	Completed secondary	Catholic	Divorced/separated			45	1	1	TDF/3TC/EFV		TDF/3TC/EFV	.	Stage II			No	No	No	No	.	Suppressed	No	No	No	No		0	VLSuppressed	No change
511	Mulago ISS Clinic	2023-08-08	Male	33	Completed secondary	Moslem	Married/cohabiting	Employed by public		76	1	1	TDF/3TC/EFV		TDF/3TC/DTG	.	Stage III			No	No	No	No	.	Suppressed	No	No	Yes	No		0	VLSuppressed	No change
647	Mulago ISS Clinic	2023-08-08	Female	30	Completed primary	Born again	Divorced/separated			64	1	1	TDF/3TC/EFV		TDF/3TC/DTG	.	Stage IV			No	No	No	No	.	Suppressed	No	No	No	No		0	VLSuppressed	No change
	Mulago ISS Clinic	2023-08-08	Female	52	Completed primary		Others				1	1	AZT/3TC/DTG		TDF/3TC/DTG	.	Stage II			No	No	No	No	.	Suppressed	No	No	Yes	No		0	VLSuppressed	No change
243	Mulago ISS Clinic	2023-08-08	Female	41	Completed secondary		Married/cohabiting			58	1	1	TDF/3TC/DTG		TDF/3TC/DTG	.	Stage III			No	No	No	No	.	Suppressed	No	No	Yes	No		0	VLSuppressed	No change
1115	Mulago ISS Clinic	2023-08-08	Female	35		Moslem	Married/cohabiting			76	1	1	TDF/3TC/EFV		TDF/3TC/DTG	.	Stage III			No	No	No	No	.	Suppressed	No	No	Yes	No		0	VLSuppressed	No change
343	Mulago ISS Clinic	2023-08-08	Male	57	Completed secondary	Catholic	Married/cohabiting	Employed by public		52	1	1	TDF/3TC/EFV		TDF/3TC/DTG	.	Stage II			No	No	No	No	.	Suppressed	No	No	No	No		0	VLSuppressed	No change
350	Mulago ISS Clinic	2023-08-08	Male	69	Completed primary	Protestant	Divorced/separated			61	1	1	TDF/3TC/EFV		TDF/3TC/DTG	.	Stage II			No	No	No	No	.	Suppressed	No	No	Yes	No		0	VLSuppressed	No change
385	Mulago ISS Clinic	2023-08-08	Female	35		Moslem				56	1	1	TDF/3TC/DTG		TDF/3TC/DTG	.	Stage IV			No	No	No	No	.	Suppressed	No	No	No	No		0	VLSuppressed	No change
270	Mulago ISS Clinic	2023-08-08	Male	35	Completed primary	Catholic	Divorced/separated	Self employed/ Bus		59	1	1	TDF/3TC/DTG		TDF/3TC/DTG	.	Stage III			No	No	No	No	.	Suppressed	No	No	Yes	No		0	VLSuppressed	No change
556	Mulago ISS Clinic	2023-08-08	Female	30	Completed primary	Catholic	Married/cohabiting			78	1	1	TDF/3TC/EFV	First line	TDF/3TC/DTG	.	Stage I			No	No	No	No	.	Suppressed	No	No	No	Yes		0	VLSuppressed	No change
596	Mulago ISS Clinic	2023-08-08	Female	50	Completed primary					66	1152	1	TDF/3TC/DTG		TDF/3TC/DTG	.	Stage II			No	No	No	No	.	Suppressed	No	No	Yes	No		0	NonSuppressed	Improved
102	Mulago ISS Clinic		Female	30	Completed primary	Protestant	Others	Self employed/ Bus		39	1	1	TDF/3TC/DTG		TDF/3TC/DTG	.	Stage III			No	No	No	No	.	Suppressed	No	No	No	No		0	VLSuppressed	No change
54	Mulago ISS Clinic	2023-08-08	Female	30		Born again	Married/cohabiting	Employed by privat		56	1	1	TDF/3TC/DTG		TDF/3TC/DTG	.	Stage IV			No	No	No	No	.	Suppressed	No	No	No	No		0	VLSuppressed	No change
668	Mulago ISS Clinic	2023-08-08	Female	50	Completed primary	Catholic	Others	Self employed/ Bus		59	1	1	TDF/3TC/EFV		TDF/3TC/DTG	.	Stage III			No	No	No	No	.	Suppressed	No	No	No	No		0	VLSuppressed	No change
	Mulago ISS Clinic	2023-08-08	Female	50									TDF/3TC/DTG		TDF/3TC/DTG	.	Stage III			No	No	No	No	.	Suppressed	No	No	Yes	No		0
501	Mulago ISS Clinic	2023-08-08	Female	21			Married/cohabiting			50	1	1	TDF/3TC/DTG		TDF/3TC/DTG	.	Stage III			No	No	No	No	.	Suppressed	No	No	Yes	No		0	VLSuppressed	No change
509	Mulago ISS Clinic	2023-08-08	Female	41	Completed primary		Married/cohabiting			58	1	1	TDF/3TC/DTG		TDF/3TC/DTG	.	Stage III			No	No	No	No	.	Suppressed	No	No	Yes	No		0	VLSuppressed	No change
593	Mulago ISS Clinic	2023-08-08	Female	43		Protestant	Divorced/separated	Self employed/ Bus		58	1	1	AZT/3TC/DTG		TDF/3TC/DTG	.	Stage II			No	No	No	No	.	Suppressed	No	No	Yes	No		0	VLSuppressed	No change
468	Mulago ISS Clinic	2023-08-08	Male	57			Married/cohabiting	Self employed/ Bus		82	1	1	AZT/3TC/DTG		TDF/3TC/DTG	.	Stage III			No	No	No	No	.	Suppressed	No	No	Yes	No		0	VLSuppressed	No change
264	Mulago ISS Clinic	2023-08-08	Female	29	Completed secondary	Catholic				66	1	1	TDF/3TC/DTG		TDF/3TC/DTG	.	Stage I			No	No	No	No	.	Suppressed	No	No	No	Yes		0	VLSuppressed	No change
410	Mulago ISS Clinic	2007-08-08	Male	34		Protestant	Married/cohabiting			65	1	1	TDF/3TC/DTG		TDF/3TC/DTG	.	Stage I			No	No	No	No	.	Suppressed	No	No	No	No		0	VLSuppressed	No change
248	Kisenyi HC	2023-08-08	Male	30			Married/cohabiting			70	1	1	TDF/3TC/EFV		TDF/3TC/DTG	.	Stage III			No	No	No	No	.	Suppressed	No	No	Yes	No		0	VLSuppressed	No change
377	Mulago ISS Clinic	2023-08-08	Female	58	Completed primary	Moslem				57	1	36100	TDF/3TC/EFV		TDF/3TC/DTG	.	Stage III			No	No	No	No	.	Suppressed	No	No	Yes	No		0	VLSuppressed	No change
96	Mulago ISS Clinic	2023-08-08	Male	36	Completed secondary	Catholic	Married/cohabiting	Employed by privat		65	1	1	TDF/3TC/DTG		TDF/3TC/DTG	.	Stage II			No	No	No	Yes	.	Suppressed	Yes	Yes	No	No		0	VLSuppressed	No change
223	Mulago ISS Clinic	2023-08-08	Female	41			Married/cohabiting			57	1	1	TDF/3TC/EFV		TDF/3TC/DTG	.	Stage III			No	No	No	No	.	Suppressed	No	No	No	No		0	VLSuppressed	No change
	Mulago ISS Clinic	2023-08-08	Female	36	Completed secondary			Employed by privat		61	1	16	TDF/3TC/DTG		TDF/3TC/DTG	.	Stage III			No	No	No	No	.	Suppressed	No	No	No	No		0	VLSuppressed	No change
387	Mulago ISS Clinic	2023-08-08	Male	51	Completed secondary	Catholic	Divorced/separated			54	1	1	TDF/3TC/DTG		TDF/3TC/DTG	.	Stage III			No	No	No	No	.	Suppressed	No	No	No	No		0	VLSuppressed	No change
566	Mulago ISS Clinic	2023-08-08	Female	53	Completed primary		Married/cohabiting			50	2100	1	AZT/3TC/DTG		TDF/3TC/DTG	.	Stage III			No	No	No	No	.	Suppressed	No	No	No	No		0	NonSuppressed	Improved
243	Mulago ISS Clinic	2023-08-08	Female	51	Completed secondary	Catholic	Married/cohabiting			66	1	1	TDF/3TC/EFV		TDF/3TC/DTG	.	Stage I			No	No	No	No	.	Suppressed	No	No	No	No		0	VLSuppressed	No change
372	Mulago ISS Clinic	2023-08-08	Female	43			Married/cohabiting			76	5350	4162	TDF/3TC/DTG		TDF/3TC/DTG	.	Stage II			No	No	No	No	.	Suppressed	No	No	Yes	No		0	NonSuppressed	Improved
91	Mulago ISS Clinic	2023-08-08	Male	41			Divorced/separated	Self employed/ Bus		63	7500	2000	TDF/3TC/DTG		TDF/3TC/DTG	.	Stage III			No	No	No	No	.	Suppressed	No	No	Yes	No		0	NonSuppressed	Improved
344	Mulago ISS Clinic	2023-08-08	Male	36	Completed secondary	Moslem	Married/cohabiting	Self employed/ Bus		68	1	1	AZT/3TC/DTG		TDF/3TC/DTG	.	Stage III			No	No	No	No	.	Suppressed	No	No	Yes	No		0	VLSuppressed	No change
176	Mulago ISS Clinic	2023-08-08	Female	60	Completed primary	Born again		Not working/ emplo		73	1	1	TDF/3TC/DTG		TDF/3TC/DTG	.	Stage II			Yes	No	No	No	.	Suppressed	No	No	Yes	No		0	VLSuppressed	No change
646	Mulago ISS Clinic	2023-08-08	Female	45	Completed secondary	Protestant		Employed by privat		63	1	1	AZT/3TC/DTG		TDF/3TC/DTG	.	Stage II			No	No	No	No	.	Suppressed	No	No	Yes	No		0	VLSuppressed	No change
82	Mulago ISS Clinic	2023-08-08	Female	42	Completed secondary	Born again	Married/cohabiting	Employed by public		71	1	1	TDF/3TC/DTG		TDF/3TC/DTG	.	Stage II			No	No	No	No	.	Suppressed	No	No	No	No		0	VLSuppressed	No change
739	Mulago ISS Clinic	2023-08-08	Female	47	Completed primary	Moslem		Self employed/ Bus		52	1	1	TDF/3TC/DTG		TDF/3TC/DTG	.	Stage I			No	No	No	No	.	Suppressed	No	No	No	No		0	VLSuppressed	No change
360	Mulago ISS Clinic	2023-08-09	Female	22	Completed primary	Protestant	Married/cohabiting	Self employed/ Bus		45	1	1	AZT/3TC/DTG		TDF/3TC/DTG	.	Stage IV			No	No	No	No	.	Suppressed	No	No	No	No	No	0	VLSuppressed	No change
318	Mulago ISS Clinic	2023-08-09	Female	45	Completed primary	Born again	Others			60	1	1	AZT/3TC/DTG		TDF/3TC/DTG	.	Stage II			No	No	No	No	.	Suppressed	No	No	Yes	No	No	0	VLSuppressed	No change
409	Mulago ISS Clinic	2023-08-09	Female	51	Completed primary	Protestant	Others			54	1	1	AZT/3TC/DTG		TDF/3TC/DTG	.	Stage IV			No	No	No	No	.	Suppressed	No	No	Yes	No	No	0	VLSuppressed	No change
592	Mulago ISS Clinic	2023-08-09	Male	18			Married/cohabiting			55	1	1	TDF/3TC/DTG		TDF/3TC/DTG	.	Stage I			No	No	No	No	.	Suppressed	No	No	Yes	No	No	0	VLSuppressed	No change
189	Mulago ISS Clinic	2023-08-09	Male	61	Completed primary	Catholic	Others			60	1	1	AZT/3TC/DTG		TDF/3TC/DTG	.	Stage II			No	No	No	No	.	Suppressed	No	No	No	No	No	0	VLSuppressed	No change
1316	Mulago ISS Clinic	2023-08-09	Female	59	Completed primary	Catholic	Married/cohabiting			52			AZT/3TC/DTG		TDF/3TC/DTG	.	Stage IV			No	No	No	No	.	Suppressed	No	No	Yes	No	No	0
9	Mulago ISS Clinic	2023-08-09	Female	32						55	1	1	AZT/3TC/DTG		TDF/3TC/DTG	.	Stage I			No	No	No	No	.	Suppressed	No	No	Yes	No	No	0	VLSuppressed	No change
87	Mulago ISS Clinic	2023-08-09	Female	49	Completed primary	Catholic	Married/cohabiting	Self employed/ Bus		86	1	1	TDF/3TC/EFV		TDF/3TC/DTG	.	Stage III			No	No	No	No	.	Suppressed	No	No	Yes	No	No	0	VLSuppressed	No change
52	Mulago ISS Clinic		Female	48	Completed secondary	Catholic	Married/cohabiting	Employed by privat		55	1	1	AZT/3TC/DTG		TDF/3TC/DTG	.	Stage II			No	No	No	No	.	Suppressed	No	No	Yes	No	No	0	VLSuppressed	No change
474	Mulago ISS Clinic	2023-08-09	Female	68	Completed primary	Catholic	Married/cohabiting			63	12800	2590	TDF/3TC/DTG		TDF/3TC/DTG	.	Stage IV			No	No	No	No	.	Suppressed	No	No	Yes	No	No	0	NonSuppressed	Improved
69	Mulago ISS Clinic	2023-08-09	Male	25	Completed secondary		Married/cohabiting	Employed by privat		61	1	1	AZT/3TC/DTG		TDF/3TC/DTG	.	Stage III			No	No	No	No	.	Suppressed	No	No	Yes	No	No	0	VLSuppressed	No change
258	Mulago ISS Clinic	2023-08-09	Male	30	Completed tertiary	Born again	Married/cohabiting	Employed by public		50	1	1	TDF/3TC/DTG		TDF/3TC/DTG	.	Stage III			No	No	No	No	.	Suppressed	No	No	Yes	No	No	0	VLSuppressed	No change
388	Mulago ISS Clinic	2023-08-09	Female	35	Completed secondary	Catholic	Single/never marri	Employed by privat		66	1	1	TDF/3TC/EFV		TDF/3TC/EFV	.	Stage II			No	No	No	No	.	Suppressed	No	No	No	No	No	0	VLSuppressed	No change
370	Mulago ISS Clinic	2023-08-09	Female	34	Completed primary	Born again	Single/never marri	Employed by privat		65	1	1	AZT/3TC/DTG		TDF/3TC/EFV	.	Stage III			No	No	No	No	.	Suppressed	No	No	Yes	No	No	0	VLSuppressed	No change
420	Mulago ISS Clinic	2023-08-09	Female	35	Completed primary		Single/never marri	Self employed/ Bus		63	1	1	TDF/3TC/EFV		TDF/3TC/EFV	.	Stage II			No	No	No	No	.	Suppressed	No	No	No	No	No	0	VLSuppressed	No change
791	Mulago ISS Clinic	2023-08-09	Female	20	Completed secondary	Moslem	Divorced/separated	Self employed/ Bus		57	1	1	AZT/3TC/DTG		TDF/3TC/DTG	.	Stage II			No	No	No	No	.	Suppressed	No	No	Yes	No	No	0	VLSuppressed	No change
402	Mulago ISS Clinic	2023-08-09	Female	38	Completed primary		Married/cohabiting			79	1	1	TDF/3TC/EFV		TDF/3TC/DTG	.	Stage II			No	No	No	No	.	Suppressed	No	No	Yes	No	No	0	VLSuppressed	No change
984	Mulago ISS Clinic	2023-08-09	Female	25		Born again	Married/cohabiting			44	1	1	TDF/3TC/EFV		TDF/3TC/DTG	.	Stage III			No	No	No	No	.	Suppressed	No	No	Yes	No	No	0	VLSuppressed	No change
253	Mulago ISS Clinic	2023-08-09	Female	25	Completed secondary	Catholic	Married/cohabiting	Employed by public		80	1	1	TDF/3TC/DTG		TDF/3TC/DTG	.	Stage III			No	No	No	No	.	Suppressed	No	No	Yes	No	No	0	VLSuppressed	No change
620	Mulago ISS Clinic	2023-08-09	Female	30		Catholic	Divorced/separated			90	1	1	TDF/3TC/EFV		TDF/3TC/DTG	.	Stage II	2		No	No	No	No	.	Suppressed	No	No	Yes	No	No	0	VLSuppressed	No change
141	Mulago ISS Clinic	2023-08-09	Male	28	Completed primary		Married/cohabiting			56	4430	18500	TDF/3TC/DTG		TDF/3TC/DTG	.	Stage III			No	No	No		.	Suppressed	No	No	Yes	No	No	0	NonSuppressed	Improved
176	Mulago ISS Clinic	2023-08-09	Male	31	Completed secondary	Catholic	Married/cohabiting	Self employed/ Bus		59	1	1	AZT/3TC/DTG		TDF/3TC/DTG	.	Stage II			No	No	No	No	.	Suppressed	No	No	Yes	No	No	0	VLSuppressed	No change
393	Mulago ISS Clinic	2023-08-09	Female	31			Divorced/separated	Self employed/ Bus		41	1	1	AZT/3TC/DTG		TDF/3TC/DTG	.	Stage II			No	No	No	No	.	Suppressed	No	No	Yes	No	No	0	VLSuppressed	No change
282	Mulago ISS Clinic	2023-08-09	Female	29	Completed secondary		Married/cohabiting	Employed by public		58	1	1	TDF/3TC/DTG		TDF/3TC/DTG	.	Stage II			No	No	No	No	.	Suppressed	No	No	Yes	No	No	0	VLSuppressed	No change
304	Mulago ISS Clinic	2023-08-09	Male	28	Completed primary	Catholic	Divorced/separated	Self employed/ Bus		71	1	1	TDF/3TC/EFV		TDF/3TC/DTG	.	Stage III			No	No	No	No	.	Suppressed	No	No	Yes	No	No	0	VLSuppressed	No change
853	Mulago ISS Clinic	2023-08-09	Female	43	Completed secondary	Catholic	Married/cohabiting			67	1	1	TDF/3TC/DTG		TDF/3TC/DTG	.	Stage IV			No	No	No	No	.	Suppressed	No	No	Yes	No	No	0	VLSuppressed	No change
233	Mulago ISS Clinic	2023-08-09	Female	59			Married/cohabiting	Self employed/ Bus		40	1	1	AZT/3TC/DTG		TDF/3TC/DTG	.	Stage I			No	No	No	No	.	Suppressed	No	No	Yes	No	No	0	VLSuppressed	No change
548	Mulago ISS Clinic	2023-08-09	Male	55	Completed tertiary		Married/cohabiting	Employed by public		78	1	1	TDF/3TC/EFV		TDF/3TC/DTG	.	Stage III			Yes	No	No	No	.	Suppressed	No	No	Yes	No	No	0	VLSuppressed	No change
319	Mulago ISS Clinic	2023-08-09	Female	22	Completed primary	Protestant		Self employed/ Bus	166	42	1	1	TDF/3TC/EFV		TDF/3TC/DTG	.	Stage II			No	No	No	No	.	Suppressed	No	No	Yes	No	No	0	VLSuppressed	No change
51	Mulago ISS Clinic	2023-08-09	Male	41	Completed secondary	Catholic	Married/cohabiting	Employed by privat		55	1	1	TDF/3TC/EFV		TDF/3TC/DTG	.	Stage III			No	No	No	Yes	.	Suppressed	Yes	Yes	Yes	No	No	0	VLSuppressed	No change
543	Mulago ISS Clinic	2023-08-09	Female	44	Completed primary	Moslem	Married/cohabiting			67			TDF/3TC/DTG		TDF/3TC/DTG	.	Stage II			No	No	No	No	.	Suppressed	No	No	Yes	No	No	0
386	Mulago ISS Clinic	2023-08-09	Female	25	Completed secondary	Catholic	Married/cohabiting	Self employed/ Bus		47	1	1	TDF/3TC/EFV		TDF/3TC/DTG	.	Stage II	2		No	No	No	No	.	Suppressed	No	No	Yes	No	No	0	VLSuppressed	No change
312	Mulago ISS Clinic	2023-08-09	Female	26	Completed secondary	Moslem	Divorced/separated	Employed by privat		46	1	1	TDF/3TC/EFV		TDF/3TC/DTG	.	Stage I			No	No	No	No	.	Suppressed	No	No	Yes	No	No	0	VLSuppressed	No change
495	Mulago ISS Clinic	2023-08-09	Female	58			Married/cohabiting			63	1	1	TDF/3TC/DTG		TDF/3TC/DTG	.	Stage I			No	No	No	No	.	Suppressed	No	No	Yes	No	No	0	VLSuppressed	No change
119	Mulago ISS Clinic	2023-08-09	Female	59			Others			55	1	1	TDF/3TC/DTG		TDF/3TC/DTG	.	Stage III			No	No	No	No	.	Suppressed	No	No	Yes	No	No	0	VLSuppressed	No change
86	Mulago ISS Clinic	2023-08-09	Male	51	Completed secondary	Catholic		Self employed/ Bus		66	1	1	TDF/3TC/DTG		TDF/3TC/DTG	.	Stage III			No	No	No	No	.	Suppressed	No	No	Yes	No	No	0	VLSuppressed	No change
401	Mulago ISS Clinic	2023-08-09	Male	51	Completed secondary	Catholic	Married/cohabiting	Employed by privat		69	1	1	AZT/3TC/DTG		TDF/3TC/DTG	.	Stage I			No	No	No	No	.	Suppressed	No	No	Yes	No	No	0	VLSuppressed	No change
250	Mulago ISS Clinic	2023-08-09	Male	50	Completed primary	Protestant	Married/cohabiting	Self employed/ Bus		61	1	1	TDF/3TC/DTG		TDF/3TC/DTG	.	Stage I			No	No	No	No	.	Suppressed	No	No	No	No	No	0	VLSuppressed	No change
400	Mulago ISS Clinic	2023-08-09	Male	74		Moslem	Married/cohabiting			46	1	1	TDF/3TC/EFV		TDF/3TC/DTG	.	Stage II			No	No	No	No	.	Suppressed	No	No	Yes	No	No	0	VLSuppressed	No change
466	Mulago ISS Clinic	2023-08-09	Female	26		Catholic	Divorced/separated			46	1	1	TDF/3TC/DTG		TDF/3TC/DTG	.	Stage I			No	No	No	No	.	Suppressed	No	No	Yes	No	No	0	VLSuppressed	No change
237	Mulago ISS Clinic	2023-08-09	Female	65		Catholic	Others			45	3866	1	TDF/3TC/DTG		TDF/3TC/DTG	.	Stage I			No	No	No	No	.	Suppressed	No	No	Yes	No	No	0	NonSuppressed	Improved
5	Mulago ISS Clinic	2023-08-09	Female	34	Completed tertiary	Born again	Single/never marri			49	123700	2230	TDF/3TC/DTG		TDF/3TC/DTG	.	Stage II			No	No	No	No	.	Suppressed	No	No	Yes	No	No	0	NonSuppressed	Improved
240	Mulago ISS Clinic	2023-08-09	Male	46	Completed primary	Protestant	Married/cohabiting			57	1	1	TDF/3TC/EFV		TDF/3TC/DTG	.	Stage II			No	No	No	Yes	.	Suppressed	Yes	Yes	Yes	No	Yes	0	VLSuppressed	No change
277	Mulago ISS Clinic	2023-08-09	Female	60	Completed primary	Catholic	Others	Not working/ emplo		52	1	1	TDF/3TC/DTG		TDF/3TC/DTG	.	Stage II			No	No	No	No	.	Suppressed	No	No	Yes	No	No	0	VLSuppressed	No change
79	Mulago ISS Clinic	2023-08-09	Female	53	Completed primary	Catholic	Married/cohabiting			50	490680	1	TDF/3TC/DTG		TDF/3TC/DTG	.	Stage III			No	No	No	No	.	Suppressed	No	No	Yes	No	Yes	0	NonSuppressed	Improved
466	Mulago ISS Clinic	2023-08-09	Male	29		Catholic	Married/cohabiting	Employed by privat		80	1	1	TDF/3TC/DTG		TDF/3TC/DTG	.	Stage III			No	No	No	No	.	Suppressed	No	No	No	No	No	0	VLSuppressed	No change
283	Mulago ISS Clinic	2023-08-09	Female	22	Completed secondary	Moslem	Married/cohabiting	Employed by public		65	1	1	TDF/3TC/EFV		TDF/3TC/EFV	.	Stage I			Yes	No	No	No	.	Suppressed	No	No	Yes	No	No	0	VLSuppressed	No change
116	Mulago ISS Clinic	2023-08-09	Male	21	Completed primary	Catholic	Divorced/separated	Self employed/ Bus		61	1	1	TDF/3TC/DTG		TDF/3TC/DTG	.	Stage I			No	No	No	No	.	Suppressed	No	No	No	No	No	0	VLSuppressed	No change
754	Mulago ISS Clinic	2023-08-09	Female	32	Completed tertiary	Catholic	Married/cohabiting	Employed by public		64	1	1	TDF/3TC/DTG		TDF/3TC/DTG	.	Stage I			No	No	No	No	.	Suppressed	No	No	Yes	No	No	0	VLSuppressed	No change
687	Mulago ISS Clinic	2023-08-09	Female	24	Completed secondary	Born again	Married/cohabiting	Self employed/ Bus		77	1	1	TDF/3TC/EFV		TDF/3TC/DTG	.	Stage II			No	No	No	No	.	Suppressed	No	No	No	No	No	0	VLSuppressed	No change
165	Mulago ISS Clinic	2023-08-09	Female	40	Completed primary	Born again	Married/cohabiting	Self employed/ Bus		65	1	1	TDF/3TC/DTG		TDF/3TC/DTG	.	Stage I			No	No	No	No	.	Suppressed	No	No	Yes	No	No	0	VLSuppressed	No change
16	Mulago ISS Clinic	2023-08-09	Female	22	Completed secondary	Catholic	Divorced/separated	Employed by privat		48	1	1	AZT/3TC/DTG	Third line	TDF/3TC/DTG	.	Stage II			No	No	No	No	.	Suppressed	No	No	Yes	No	No	0	VLSuppressed	No change
286	Mulago ISS Clinic	2023-08-09	Female	34		Protestant	Married/cohabiting			56	1	1	TDF/3TC/DTG		TDF/3TC/DTG	.	Stage III			No	No	No	No	.	Suppressed	No	No	No	No	No	0	VLSuppressed	No change
11	Mulago ISS Clinic	2023-08-09	Male	38	Completed tertiary		Married/cohabiting	Employed by public	169	49	1	1	TDF/3TC/DTG		TDF/3TC/DTG	.	Stage III			No	No	No	Yes	.	Suppressed	Yes	No	Yes	No	Yes	0	VLSuppressed	No change
986	Mulago ISS Clinic	2023-08-09	Female	57	Completed primary	Catholic	Divorced/separated	Self employed/ Bus	137	52	1	1	TDF/3TC/DTG		TDF/3TC/DTG	.	Stage II			No	No	No	No	.	Suppressed	No	No	Yes	No	Yes	0	VLSuppressed	No change
286	Mulago ISS Clinic	2023-08-09	Male	42	Completed secondary	Catholic	Married/cohabiting	Employed by public		61	1	1	TDF/3TC/DTG		TDF/3TC/DTG	.	Stage III			No	No	No	Yes	.	Suppressed	Yes	Yes	Yes	No	No	0	VLSuppressed	No change
1492	Mulago ISS Clinic	2023-08-09	Female	38		Protestant	Divorced/separated		150	70	1	1	TDF/3TC/DTG		TDF/3TC/DTG	.	Stage I			No	No	No	No	.	Suppressed	No	No	Yes	No	Yes	0	VLSuppressed	No change
1	Mulago ISS Clinic	2023-08-09	Female	37	Completed primary	Moslem	Divorced/separated	Others	153	49	1	1	TDF/3TC/DTG		TDF/3TC/DTG	.	Stage III			No	No	No	No	.	Suppressed	No	No	Yes	No	No	0	VLSuppressed	No change
613	Mulago ISS Clinic		Male	45	Completed secondary	Moslem	Married/cohabiting			58	1	1	TDF/3TC/DTG		TDF/3TC/DTG	.	Stage II			No	No	No	No	.	Suppressed	No	No	Yes	No	No	0	VLSuppressed	No change
706	Mulago ISS Clinic	2023-08-09	Male	37	Completed secondary	Catholic	Divorced/separated	Self employed/ Bus		75	1	1	TDF/3TC/DTG	First line	TDF/3TC/DTG	.	Stage II			No	No	No	No	.	Suppressed	No	No	No	No	No	0	VLSuppressed	No change
264	Mulago ISS Clinic	2023-08-19	Male	46	Completed secondary	Catholic	Divorced/separated	Employed by privat		73	1	1	TDF/3TC/DTG		TDF/3TC/DTG	.	Stage II			No	No	No	Yes	.	Suppressed	Yes	No	Yes	No	No	0	VLSuppressed	No change
87	Mulago ISS Clinic	2023-08-10	Female	48	Completed secondary		Divorced/separated			59	1	1	TDF/3TC/DTG		TDF/3TC/DTG	.	Stage III			No	No	No	No	.	Suppressed	No	No	Yes	No	No	0	VLSuppressed	No change
548	Mulago ISS Clinic	2023-08-10	Male	43	Completed secondary	Protestant	Married/cohabiting	Employed by public			1	1	TDF/3TC/EFV		TDF/3TC/DTG	.	Stage II			No	No	No	No	.	Suppressed	No	No	Yes	No	No	0	VLSuppressed	No change
763	Mulago ISS Clinic	2023-08-10	Female	38	Completed primary	Catholic	Divorced/separated	Self employed/ Bus	155	63	1	1	TDF/3TC/EFV		TDF/3TC/EFV	.	Stage II			No	No	No	No	.	Suppressed	No	No	Yes	No	No	0	VLSuppressed	No change
639	Mulago ISS Clinic	2023-08-10	Female	35	Completed tertiary	Born again	Single/never marri	Employed by public		90	1	1	TDF/3TC/EFV		TDF/3TC/DTG	.	Stage I			No	No	No	No	.	Suppressed	No	No	Yes	No	Yes	0	VLSuppressed	No change
91	Mulago ISS Clinic	2023-08-10	Male	41	Completed primary	Catholic	Married/cohabiting	Self employed/ Bus		71	1	1	TDF/3TC/DTG		TDF/3TC/DTG	.	Stage II			No	No	No	No	.	Suppressed	No	No	Yes	No	No	0	VLSuppressed	No change
443	Mulago ISS Clinic	2023-08-10	Male	56	Completed secondary	Moslem	Married/cohabiting	Employed by privat		68	1	1	TDF/3TC/DTG		TDF/3TC/DTG	.	Stage I			No	No	No	No	.	Suppressed	No	No	Yes	No	No	0	VLSuppressed	No change
611	Mulago ISS Clinic	2023-08-10	Female	29	Completed primary	Moslem	Married/cohabiting	Self employed/ Bus		50			TDF/3TC/EFV		TDF/3TC/DTG	.	Stage I			No	No	No	No	.	Suppressed	No	No	Yes	No	No	0
399	Mulago ISS Clinic	2023-08-10	Male	37	Completed primary	Catholic	Married/cohabiting	Self employed/ Bus		67	1	1610	AZT/3TC/DTG		TDF/3TC/DTG	.	Stage I			No	No	No	No	.	Suppressed	No	No	Yes	No	Yes	0	VLSuppressed	No change
168	Mulago ISS Clinic	2023-08-10	Male	42	Completed secondary	Born again	Others			45	1	1	TDF/3TC/DTG		TDF/3TC/DTG	.	Stage III			No	No	No	No	.	Suppressed	No	No	Yes	No	No	0	VLSuppressed	No change
26	Mulago ISS Clinic	2023-09-10	Male	32	Completed tertiary		Married/cohabiting	Employed by public		61	1	1	TDF/3TC/DTG		TDF/3TC/EFV	.	Stage IV			No	No	No	No	.	Suppressed	No	No	Yes	No	No	0	VLSuppressed	No change
492	Mulago ISS Clinic	2023-08-10	Female	31	Completed primary	Born again	Married/cohabiting	Self employed/ Bus		53	1	1	TDF/3TC/DTG		TDF/3TC/DTG	.	Stage II			No	No	No	No	.	Suppressed	No	No	Yes	No	No	0	VLSuppressed	No change
3	Mulago ISS Clinic	2023-08-10	Male	30	Completed secondary	Protestant	Married/cohabiting	Self employed/ Bus		56	1	1	TDF/3TC/EFV	First line	TDF/3TC/DTG	.	Stage I			No	No	No	No	.	Suppressed	No	No	Yes	No	No	0	VLSuppressed	No change
440	Mulago ISS Clinic	2023-08-10	Female	30	Completed secondary	Born again	Divorced/separated	Self employed/ Bus		66	1	1	TDF/3TC/EFV		TDF/3TC/DTG	.	Stage II			No	No	No	No	.	Suppressed	No	No	Yes	No	No	0	VLSuppressed	No change
236	Mulago ISS Clinic	2023-08-10	Female	35	Completed secondary	Born again	Married/cohabiting	Self employed/ Bus		85	1	1	TDF/3TC/EFV	First line	TDF/3TC/DTG	.	Stage I			No	No	No	No	.	Suppressed	No	No	Yes	No	No	0	VLSuppressed	No change
209	Mulago ISS Clinic	2023-08-10	Female	49	Completed primary	Born again	Others	Not working/ emplo	160	69	1	1	TDF/3TC/EFV		TDF/3TC/DTG	.	Stage I			No	No	No	No	.	Suppressed	No	No	Yes	No	No	0	VLSuppressed	No change
463	Mulago ISS Clinic	2023-08-10	Male	45		Catholic	Married/cohabiting	Self employed/ Bus		75	202470	172632	AZT/3TC/DTG		TDF/3TC/DTG	.	Stage III			No	No	No	No	.	Suppressed	No	No	Yes	No	No	0	NonSuppressed	Improved
147	Mulago ISS Clinic	2023-08-10	Male	36	Completed primary	Born again	Divorced/separated	Self employed/ Bus		62	1	1	TDF/3TC/EFV		TDF/3TC/DTG	.	Stage III			Yes	No	No	No	.	Suppressed	No	No	Yes	No	No	0	VLSuppressed	No change
166	Mulago ISS Clinic	2023-08-10	Female	39	Completed primary	Catholic	Married/cohabiting		167	66	1	1	TDF/3TC/DTG		TDF/3TC/DTG	.	Stage I			No	No	No	No	.	Suppressed	No	No	Yes	No	No	0	VLSuppressed	No change
212	Mulago ISS Clinic	2023-08-10	Female	48		Protestant	Divorced/separated			45	1	1	TDF/3TC/EFV		TDF/3TC/DTG	.	Stage III			No	No	No	No	.	Suppressed	No	No	Yes	No	Yes	0	VLSuppressed	No change
996	Mulago ISS Clinic	2023-08-10	Female	38	Completed secondary	Catholic	Married/cohabiting	Self employed/ Bus		68	1	1	TDF/3TC/EFV		TDF/3TC/DTG	.	Stage I			Yes	Yes	Yes	Yes	.	Suppressed	No	No	Yes	No	No	0	VLSuppressed	No change
	Mulago ISS Clinic	2023-08-10	Female	31						49	5158		TDF/3TC/EFV		TDF/3TC/DTG	.	Stage III			No	No	No	No	.	Suppressed	No	No	Yes	No	Yes	0	NonSuppressed	Improved
328	Mulago ISS Clinic	2023-08-10	Female	31	Completed secondary	Catholic	Married/cohabiting			64	1	1	TDF/3TC/EFV		TDF/3TC/DTG	.	Stage II			No	No	No	No	.	Suppressed	No	No	Yes	No	Yes	0	VLSuppressed	No change
289	Mulago ISS Clinic	2023-08-10	Male	43		Catholic	Divorced/separated			85	1	1	TDF/3TC/EFV		TDF/3TC/EFV	.	Stage IV			No	No	No	Yes	.	Suppressed	Yes	No	No	No	No	0	VLSuppressed	No change
659	Mulago ISS Clinic	2023-08-10	Female	37	Completed secondary	Moslem	Married/cohabiting	Not working/ emplo		67	1	1	TDF/3TC/EFV		TDF/3TC/DTG	.	Stage I			No	No	No	No	.	Suppressed	No	No	Yes	No	No	0	VLSuppressed	No change
172	Mulago ISS Clinic	2023-08-10	Male	32	Completed primary	Catholic	Married/cohabiting			56	1	1	TDF/3TC/EFV		TDF/3TC/DTG	.	Stage II			No	No	No	No	.	Suppressed	No	No	Yes	No	No	0	VLSuppressed	No change
286	Mulago ISS Clinic	2023-08-10	Male	33	Completed secondary	Born again		Self employed/ Bus		65	1	1	TDF/3TC/EFV		TDF/3TC/EFV	.	Stage III			No	No	No	No	.	Suppressed	No	No	Yes	No	No	0	VLSuppressed	No change
	Mulago ISS Clinic	2023-08-10	Male	43	Completed tertiary	Catholic	Married/cohabiting	Employed by public		74			TDF/3TC/EFV		TDF/3TC/DTG	.	Stage III			No	No	No	No	.	Suppressed	No	No	Yes	No	No	0
292	Mulago ISS Clinic	2023-08-10	Male	34	Completed secondary	Moslem	Married/cohabiting			57	1	1	TDF/3TC/EFV		TDF/3TC/DTG	.	Stage I			No	No	No	No	.	Suppressed	No	No	Yes	No	No	0	VLSuppressed	No change
139	Mulago ISS Clinic	2023-08-10	Male	46			Married/cohabiting		158	62	1	11	TDF/3TC/EFV		TDF/3TC/EFV	.	Stage I			No	No	No	No	.	Suppressed	No	No	Yes	No	Yes	0	VLSuppressed	No change
404	Mulago ISS Clinic	2023-08-10	Male	37	Completed primary		Married/cohabiting	Self employed/ Bus			1	1	TDF/3TC/EFV		TDF/3TC/DTG	1	Stage I			No	No	No	No	.	Suppressed	No	No	Yes	No	No	0	VLSuppressed	No change
397	Mulago ISS Clinic	2023-08-10	Male	44	Completed secondary	Catholic	Married/cohabiting	Self employed/ Bus		55	1	1	TDF/3TC/EFV		TDF/3TC/DTG	.	Stage I			No	No	No	No	.	Suppressed	No	No	Yes	No	No	0	VLSuppressed	No change
202	Mulago ISS Clinic	2023-08-10	Male	33	Completed primary		Divorced/separated			57	1	1	TDF/3TC/EFV	First line	TDF/3TC/DTG	.	Stage I			No	No	No	No	.	Suppressed	No	No	Yes	No	Yes	0	VLSuppressed	No change
197	Mulago ISS Clinic	2023-08-10	Male	46			Married/cohabiting	Self employed/ Bus		58	1	1	TDF/3TC/EFV		TDF/3TC/DTG	.	Stage II			No	No	No	No	.	Non Suppresed	No	No	Yes	No	Yes	0	VLSuppressed	Worsened
33	Mulago ISS Clinic	2023-08-10	Female	30	Completed primary	Catholic	Married/cohabiting	Self employed/ Bus		46	1	1	TDF/3TC/EFV		TDF/3TC/DTG	.	Stage I			No	No	No	No	.	Suppressed	No	No	Yes	No	No	0	VLSuppressed	No change
346	Mulago ISS Clinic	2023-08-10	Female	41	Completed secondary	Catholic	Married/cohabiting	Employed by public		71	1	1	TDF/3TC/EFV	First line	TDF/3TC/DTG	.	Stage I			No	No	No	No	.	Suppressed	No	No	Yes	No	No	0	VLSuppressed	No change
400	Mulago ISS Clinic	2023-08-10	Male	40	Completed secondary	Catholic	Divorced/separated	Self employed/ Bus		58	1	1	TDF/3TC/DTG		TDF/3TC/DTG	.	Stage I			No	No	No	No	.	Suppressed	No	No	Yes	No	Yes	0	VLSuppressed	No change
71	Mulago ISS Clinic	2023-08-10	Female	55	Completed primary		Married/cohabiting	Self employed/ Bus	159	50	1	1	TDF/3TC/DTG		TDF/3TC/DTG	.	Stage III			No	No	No	No	.	Suppressed	No	No	Yes	No	No	0	VLSuppressed	No change
279	Mulago ISS Clinic	2023-08-10	Male	49	Completed secondary	Catholic	Married/cohabiting			61	1	1	TDF/3TC/DTG		TDF/3TC/DTG	.	Stage IV			No	No	No	Yes	.	Suppressed	No	No	Yes	No	No	0	VLSuppressed	No change
322	Mulago ISS Clinic	2023-08-10	Female	46	Completed tertiary		Married/cohabiting	Self employed/ Bus		58	1	1	TDF/3TC/DTG		TDF/3TC/DTG	.	Stage III			No	No	No	No	.	Suppressed	No	No	Yes	No	No	0	VLSuppressed	No change
5	Mulago ISS Clinic	2023-08-10	Female	47	Completed primary	Moslem	Others	Self employed/ Bus		56	1	1	TDF/3TC/DTG	First line	TDF/3TC/DTG	.	Stage IV			No	No	No	No	.	Suppressed	No	No	Yes	No	Yes	0	VLSuppressed	No change
60	Mulago ISS Clinic	2023-08-10	Female	47	Completed primary	Catholic	Married/cohabiting	Self employed/ Bus		71	1	1	TDF/3TC/DTG		TDF/3TC/DTG	.	Stage III			No	No	No	Yes	.	Suppressed	Yes	No	Yes	No	No	0	VLSuppressed	No change
28	Mulago ISS Clinic	2023-08-10	Female	41	Completed primary		Divorced/separated	Not working/ emplo		42	371000	371000	TDF/3TC/DTG		TDF/3TC/DTG	.	Stage IV			No	No	No	Yes	.	Suppressed	Yes	No	Yes	No	Yes	0	NonSuppressed	Improved
120	Mulago ISS Clinic	2023-08-10	Male	57	Completed primary	Catholic	Divorced/separated	Not working/ emplo		43	1	1	TDF/3TC/DTG		TDF/3TC/DTG	.	Stage I			No	No	No	Yes	.	Suppressed	Yes	No	No	No	No	0	VLSuppressed	No change
517	Mulago ISS Clinic	2023-08-10	Male	48						62	1	1	TDF/3TC/DTG	First line	TDF/3TC/DTG	.	Stage I			No	No	No	No	.	Suppressed	No	No	No	No	No	0	VLSuppressed	No change
231	Mulago ISS Clinic	2023-08-10	Female	47			Married/cohabiting		166	64	1231	1	TDF/3TC/DTG		TDF/3TC/DTG	.	Stage IV			No	No	No	Yes	.	Suppressed	No	No	Yes	No	No	0	NonSuppressed	Improved
654	Mulago ISS Clinic	2023-08-10	Male	53	Completed tertiary	Catholic	Married/cohabiting	Employed by privat	166	53	1	1	TDF/3TC/DTG		TDF/3TC/DTG	.	Stage II			No	No	No	No	.	Suppressed	No	No	Yes	No	No	0	VLSuppressed	No change
645	Mulago ISS Clinic	2023-08-10	Male	46	Completed secondary	Moslem	Married/cohabiting	Self employed/ Bus	166	58	1	1	TDF/3TC/DTG		TDF/3TC/DTG	.	Stage I			No	No	No	No	.	Suppressed	No	No	Yes	No	No	0	VLSuppressed	No change
149	Mulago ISS Clinic	2023-08-10	Female	47		Moslem	Married/cohabiting		155	74	1200	1	TDF/3TC/DTG		TDF/3TC/DTG	.	Stage II			No	No	No	No	.	Suppressed	No	No	Yes	No	No	0	NonSuppressed	Improved
182	Mulago ISS Clinic	2023-08-10	Male	46	Completed secondary	Catholic	Married/cohabiting	Employed by public			1	1	TDF/3TC/DTG		TDF/3TC/DTG	.	Stage III			No	No	No	No	.	Suppressed	No	No	Yes	No	No	0	VLSuppressed	No change
162	Mulago ISS Clinic	2023-08-10	Female	46	Completed primary		Married/cohabiting	Self employed/ Bus	155		1	1	TDF/3TC/DTG		TDF/3TC/DTG	.	Stage II			No	No	No	No	.	Suppressed	No	No	Yes	No	No	0	VLSuppressed	No change
109	Mulago ISS Clinic	2023-08-10	Female	31	Completed primary	Catholic	Divorced/separated	Self employed/ Bus		69	183614	248286	AZT/3TC/DTG		TDF/3TC/DTG	.	Stage III			No	No	No	No	.	Suppressed	No	No	Yes	No	No	0	NonSuppressed	Improved
279	Mulago ISS Clinic	2023-08-11	Female	32	Completed secondary	Protestant	Married/cohabiting	Self employed/ Bus		50	1	1	TDF/3TC/EFV		TDF/3TC/DTG	.	Stage II			No	No	No	No	.	Suppressed	No	No	Yes	No	No	0	VLSuppressed	No change
167	Mulago ISS Clinic	2023-08-10	Male	48	Completed primary	Catholic	Others			53	129920	1494	AZT/3TC/DTG		TDF/3TC/DTG	.	Stage II			No	No	No	No	.	Suppressed	No	No	Yes	No	No	0	NonSuppressed	Improved
515	Mulago ISS Clinic	2023-08-11	Male	35	Completed secondary		Single/never marri	Self employed/ Bus		41	1	1	AZT/3TC/DTG		TDF/3TC/DTG	.	Stage I			No	No	No	No	.	Suppressed	No	No	Yes	No	No	0	VLSuppressed	No change
264	Mulago ISS Clinic	2023-08-11	Male	41		Catholic	Single/never marri			54	1	1	TDF/3TC/EFV		TDF/3TC/DTG	.	Stage II			No	No	No	No	.	Suppressed	No	No	Yes	No	No	0	VLSuppressed	No change
886	Mulago ISS Clinic		Male	34	Completed secondary	Catholic	Single/never marri	Not working/ emplo		54	1	1	TDF/3TC/EFV		TDF/3TC/DTG	.	Stage I			No	No	No	No	.	Suppressed	No	No	Yes	No	No	0	VLSuppressed	No change
463	Mulago ISS Clinic	2023-08-11	Male	32	Completed primary		Single/never marri	Self employed/ Bus		38	1	1	TDF/3TC/EFV		TDF/3TC/DTG	.	Stage I			No	No	No	No	.	Suppressed	No	No	Yes	No	No	0	VLSuppressed	No change
453	Mulago ISS Clinic	2023-08-11	Male	63	Completed secondary	Catholic	Married/cohabiting	Employed by privat		64	1	1	TDF/3TC/EFV		TDF/3TC/DTG	.	Stage II			No	No	No	No	.	Suppressed	No	No	Yes	No	No	0	VLSuppressed	No change
	Mulago ISS Clinic	2023-08-11	Male	59	Completed secondary			Employed by public		48	1	1	TDF/3TC/DTG		TDF/3TC/DTG	.	Stage I			No	No	No	No	.	Suppressed	No	No	Yes	No	No	0	VLSuppressed	No change
126	Mulago ISS Clinic	2023-08-11	Female	51	Completed primary	Moslem	Divorced/separated			40	120038	1	TDF/3TC/EFV		TDF/3TC/DTG	.	Stage IV			No	No	No	No	.	Suppressed	No	No	Yes	No	No	0	NonSuppressed	Improved
32	Mulago ISS Clinic	2023-08-11	Female	42			Married/cohabiting			81	1	1	TDF/3TC/EFV		TDF/3TC/DTG	.	Stage II				No	No	No	.	Suppressed	No	No	Yes	No	No	0	VLSuppressed	No change
504	Mulago ISS Clinic	2023-08-11	Female	21	Completed primary	Catholic	Single/never marri	Not working/ emplo	166	61	1	1	TDF/3TC/EFV		TDF/3TC/EFV	.	Stage I			No	No	No	No	.	Suppressed	No	No	No	No	No	0	VLSuppressed	No change
114	Mulago ISS Clinic	11sep0823	Female	41	Completed secondary		Divorced/separated	Employed by privat		54	1	1	TDF/3TC/EFV		TDF/3TC/DTG	.	Stage I			No	No	No	No	.	Suppressed	No	No	Yes	No	No	0	VLSuppressed	No change
462	Mulago ISS Clinic	2023-08-11	Female	47	Completed primary	Catholic		Self employed/ Bus		72	1	1	TDF/3TC/EFV		TDF/3TC/DTG	.	Stage I			No	No	No	No	.	Suppressed	No	No	Yes	No	No	0	VLSuppressed	No change
388	Mulago ISS Clinic	2023-08-11	Female	30	Completed secondary	Catholic	Married/cohabiting	Self employed/ Bus		51	1	1	TDF/3TC/EFV	First line	TDF/3TC/DTG	.	Stage I	1		No	No	No	No	.	Suppressed	No	No	Yes	No	No	0	VLSuppressed	No change
491	Mulago ISS Clinic	2023-08-11	Male	44	Completed secondary	Catholic	Married/cohabiting	Not working/ emplo		61	1	1	TDF/3TC/EFV		TDF/3TC/DTG	.	Stage II			No	No	No	No	.	Suppressed	No	No	Yes	No	No	0	VLSuppressed	No change
166	Mulago ISS Clinic	2023-08-11	Male	39	Completed primary	Protestant	Married/cohabiting	Self employed/ Bus		60	1	1	TDF/3TC/EFV		TDF/3TC/DTG	.	Stage III			No	No	No	No	.	Suppressed	No	No	Yes	No	No	0	VLSuppressed	No change
326	Mulago ISS Clinic	2023-08-11	Female	25		Catholic	Married/cohabiting			62	1	1	TDF/3TC/EFV		TDF/3TC/DTG	.	Stage I			No	No	No	No	.	Suppressed	No	No	No	No	No	0	VLSuppressed	No change
576	Mulago ISS Clinic	2023-08-11	Female	33	Completed primary	Moslem	Married/cohabiting	Self employed/ Bus		55	1	1	TDF/3TC/EFV		TDF/3TC/DTG	1	Stage IV			No	No	No	No	.	Suppressed	No	No	Yes	No	No	0	VLSuppressed	No change
14	Mulago ISS Clinic	2023-08-11	Female	26	Completed primary	Catholic	Married/cohabiting	Self employed/ Bus	155	46	1110	1320	TDF/3TC/EFV		TDF/3TC/DTG	.	Stage II			No	No	No	No	.	Suppressed	No	No	Yes	No	No	0	NonSuppressed	Improved
38	Mulago ISS Clinic	2023-08-11	Male	39	Completed primary	Born again	Married/cohabiting	Employed by privat		66	1	1	TDF/3TC/EFV		TDF/3TC/EFV	.	Stage II			No	No	No	No	.	Suppressed	No	No	Yes	No	No	0	VLSuppressed	No change
296	Mulago ISS Clinic	2023-08-11	Female	19			Single/never marri		166	66	1	1	TDF/3TC/DTG		TDF/3TC/DTG	.	Stage I			No	No	No	No	.	Suppressed	No	No	Yes	No	No	0	VLSuppressed	No change
108	Mulago ISS Clinic	2023-08-11	Male	37	Completed secondary	Moslem			165	52	1	1	TDF/3TC/DTG		TDF/3TC/DTG	.	Stage III			No	No	No	No	.	Suppressed	No	No	Yes	No	No	0	VLSuppressed	No change
12	Mulago ISS Clinic	2023-08-11	Male	38	Completed secondary	Moslem	Married/cohabiting	Employed by public		58	1	1	TDF/3TC/EFV		TDF/3TC/DTG	.	Stage II			No	No	No	No	.	Suppressed	No	No	No	No	No	0	VLSuppressed	No change
369	Mulago ISS Clinic	2023-08-11	Male	38		Catholic	Divorced/separated	Self employed/ Bus	166	58	1	1	TDF/3TC/EFV		TDF/3TC/DTG	.	Stage I			No	No	No	No	.	Non Suppresed	No	No	Yes	No	No	0	VLSuppressed	Worsened
165	Mulago ISS Clinic	2023-08-11	Female	42	Completed secondary	Catholic	Married/cohabiting			54	117000	1	TDF/3TC/EFV		TDF/3TC/DTG	.	Stage III			No	No	No	Yes	.	Non Suppresed	Yes	No	Yes	No	No	0	NonSuppressed	No change
63	Mulago ISS Clinic	2023-08-11	Male	42	Completed tertiary		Divorced/separated			68	1	1	TDF/3TC/EFV		TDF/3TC/DTG	.	Stage III			No	No	No	No	.	Suppressed	No	No	Yes	No	No	0	VLSuppressed	No change
391	Mulago ISS Clinic	2023-08-11	Male	18	Completed primary	Catholic			164	53	1	1	TDF/3TC/EFV		TDF/3TC/DTG	.	Stage IV			No	No	No	No	.	Suppressed	No	No	Yes	No	Yes	0	VLSuppressed	No change
82	Mulago ISS Clinic	2023-08-11	Female	46	Completed secondary	Catholic	Married/cohabiting			79	1	1	TDF/3TC/EFV		TDF/3TC/DTG	.	Stage III			No	No	No	No	.	Suppressed	No	No	Yes	No	No	0	VLSuppressed	No change
189	Mulago ISS Clinic	2023-08-11	Male	40	Completed secondary	Moslem	Divorced/separated	Self employed/ Bus		85	1	1	TDF/3TC/EFV		TDF/3TC/DTG	.	Stage I			No	No	No	No	.	Suppressed	No	No	Yes	No	No	0	VLSuppressed	No change
489	Mulago ISS Clinic	2023-08-11	Male	38	Completed secondary	Catholic	Married/cohabiting	Employed by privat		68	1	1	TDF/3TC/EFV		TDF/3TC/DTG	.	Stage II			No	No	No	No	.	Suppressed	No	No	Yes	No	No	0	VLSuppressed	No change
260	Mulago ISS Clinic	2023-08-11	Female	39	Completed primary	Moslem	Divorced/separated			45	1	2860	TDF/3TC/EFV		TDF/3TC/DTG	.	Stage II			No	No	No	No	.	Non Suppresed	No	No	Yes	No	Yes	0	VLSuppressed	Worsened
586	Mulago ISS Clinic	2023-08-11	Female	45		Catholic	Married/cohabiting		170	51	1	1	TDF/3TC/EFV		TDF/3TC/DTG	.	Stage III			No	No	No	No	.	Suppressed	No	No	Yes	No	No	0	VLSuppressed	No change
	Kisenyi HC	2023-08-11	Male	53	Completed primary	Catholic	Married/cohabiting	Self employed/ Bus		62	1	1	TDF/3TC/DTG		TDF/3TC/DTG	.	Stage I			No	No	No	No	.	Suppressed	No	No	Yes	No	No	0	VLSuppressed	No change
154	Kisenyi HC	2023-08-11	Male	52	Completed secondary		Divorced/separated	Self employed/ Bus		55	1	1	Others specify		Others specify	.	Stage I			No	No	No	No	.	Suppressed	No	No	Yes	No	No	0	VLSuppressed	No change
346	Kisenyi HC	2023-08-11	Female	53	Completed primary	Catholic	Married/cohabiting	Not working/ emplo		42	1	1	Others specify		Others specify	.	Stage I			No	No	No	Yes	.	Suppressed	Yes	Yes	No	No	Yes	0	VLSuppressed	No change
74	Kisenyi HC	2023-08-11	Female	53						55	1	1	TDF/3TC/DTG	First line	TDF/3TC/DTG	.	Stage II			No	No	No	No	.	Suppressed	No	No	No	No	No	0	VLSuppressed	No change
	Kisenyi HC	2023-08-11	Female	30						60	1	1	TDF/3TC/DTG		TDF/3TC/DTG	.	Stage I			No	No	No	No	.	Suppressed	No	No	Yes	No	No	0	VLSuppressed	No change
646	Kisenyi HC	2023-08-11	Male	38						54	1	1	TDF/3TC/DTG		TDF/3TC/DTG	.	Stage I			No	No	No	No	.	Suppressed	No	No	Yes	No	Yes	0	VLSuppressed	No change
93	Kisenyi HC	2023-08-11	Male	38						88	1	1	TDF/3TC/DTG		TDF/3TC/DTG	.	Stage I			No	No	No	No	.	Suppressed	No	No	Yes	No	Yes	0	VLSuppressed	No change
854	Kisenyi HC	2023-08-11	Female	29						66	1	1	TDF/3TC/DTG		TDF/3TC/DTG	.	Stage I			No	No	No	No	.	Suppressed	No	No	Yes	No	No	0	VLSuppressed	No change
	Kisenyi HC	2023-08-11	Female	27						66	1	1	TDF/3TC/EFV		TDF/3TC/DTG	.	Stage I			No	No	No	No	.	Suppressed	No	No	Yes	No	Yes	0	VLSuppressed	No change
	Kisenyi HC	2023-08-11	Female	32						49	1	1	TDF/3TC/DTG		TDF/3TC/DTG	.	Stage I			No	No	No	No	2	Suppressed	No	No	Yes	No	Yes	0	VLSuppressed	No change
	Kisenyi HC	2023-08-11	Male	38						64	1	1	TDF/3TC/DTG		TDF/3TC/DTG	.	Stage I			No	No	No	No	.	Suppressed	No	No	Yes	No	No	0	VLSuppressed	No change
	Kisenyi HC	2023-08-11	Female	32							1	1	TDF/3TC/DTG		TDF/3TC/DTG	.	Stage I			No	No	No	No	.	Suppressed	No	No	Yes	No	No	0	VLSuppressed	No change
220	Kisenyi HC	2023-08-11	Female	38						47	1	1	TDF/3TC/DTG		TDF/3TC/DTG	.	Stage I			No	No	No	No	.	Suppressed	No	No	Yes	No	Yes	0	VLSuppressed	No change
	Kisenyi HC	2023-08-11	Female	44						52	1	1	TDF/3TC/EFV		TDF/3TC/DTG	.	Stage I			No	No	No	No	.	Suppressed	No	No	Yes	No	Yes	0	VLSuppressed	No change
	Kisenyi HC	2023-08-11	Female	44							1	1	TDF/3TC/DTG		TDF/3TC/DTG	.	Stage I			No	No	No	No	.	Suppressed	No	No	Yes	No	Yes	0	VLSuppressed	No change
617	Kisenyi HC	2023-08-11	Male	39				Self employed/ Bus			1	1	TDF/3TC/DTG		TDF/3TC/DTG	.	Stage I			No	No	No	No	.	Suppressed	No	No	Yes	No	Yes	0	VLSuppressed	No change
32	Kisenyi HC	2023-08-11	Female	45							109000	109000	TDF/3TC/DTG		AZT/3TC/DTG	.	Stage III			No	No	No	Yes	.	Suppressed	Yes	No	Yes	No	No	0	NonSuppressed	Improved
	Kisenyi HC	2023-08-11	Female	42							1	1	TDF/3TC/DTG		TDF/3TC/DTG	.	Stage II			No	No	No	No	.	Suppressed	No	No	Yes	No	Yes	0	VLSuppressed	No change
263	Kisenyi HC	2023-08-11	Female	23				Employed by public			1	1	TDF/3TC/DTG		TDF/3TC/DTG	.	Stage I			No	No	No	No	.	Suppressed	No	No	Yes	No	No	0	VLSuppressed	No change
	Kisenyi HC	2023-08-11	Female	38				Self employed/ Bus			1	1	TDF/3TC/DTG		TDF/3TC/DTG	.	Stage I			No	No	No	No	.	Suppressed	No	No	Yes	No	No	0	VLSuppressed	No change
174	Kisenyi HC	2023-08-11	Female	25									TDF/3TC/DTG		TDF/3TC/DTG	.	Stage I			No	No	No	No	.	Suppressed	No	No	Yes	No	Yes	0
	Kisenyi HC	2023-08-11	Male	49							1	1	TDF/3TC/DTG		TDF/3TC/DTG	.	Stage I			No	No	No	No	.	Suppressed	No	No	Yes	No	Yes	0	VLSuppressed	No change
151	Kisenyi HC	2023-08-11	Male	45				Self employed/ Bus			1	1	TDF/3TC/DTG		TDF/3TC/DTG	.	Stage I			No	No	No	No	.	Suppressed	No	No	Yes	No	Yes	0	VLSuppressed	No change
	Kisenyi HC	2023-08-11	Female	44									TDF/3TC/DTG		TDF/3TC/DTG	.	Stage I			No	No	No	No	.	Suppressed	No	No	Yes	No	Yes	0
	Kisenyi HC	2023-08-11	Female	48									TDF/3TC/DTG		TDF/3TC/DTG	.	Stage I			No	No	No	No	.	Suppressed	No	No	Yes	No	Yes	0
	Kisenyi HC	2023-08-11	Female	44									TDF/3TC/DTG		TDF/3TC/DTG	.	Stage I			No	No	No	No	.	Suppressed	No	No	Yes	No	Yes	0
267	Kisenyi HC	2023-08-11	Female	47							1	1	TDF/3TC/DTG	First line	TDF/3TC/DTG	.	Stage I			No	No	No	No	.	Suppressed	No	No	Yes	No	No	0	VLSuppressed	No change
281	Kisenyi HC	2023-08-11	Male	44							1	1	TDF/3TC/DTG		TDF/3TC/DTG	.	Stage I			No	No	No	No	.	Suppressed	No	No	Yes	No	Yes	0	VLSuppressed	No change
	Kisenyi HC	2023-08-11	Male	62							1	1	TDF/3TC/DTG		TDF/3TC/DTG	.	Stage I			No	No	No	No	.	Suppressed	No	No	Yes	No	Yes	0	VLSuppressed	No change
18	Kisenyi HC	2023-08-11	Male	51							1	1	TDF/3TC/DTG		TDF/3TC/DTG	.	Stage I			No	No	No	No	.	Suppressed	No	No	Yes	No	No	0	VLSuppressed	No change
417	Kisenyi HC	2023-08-11	Male	47							1	1	TDF/3TC/DTG		TDF/3TC/DTG	.	Stage I			No	No	No	No	.	Suppressed	No	No	Yes	No	No	0	VLSuppressed	No change
454	Kisenyi HC	2023-08-11	Female	47							1	1	TDF/3TC/DTG		TDF/3TC/DTG	.	Stage I			No	No	No	No	.	Suppressed	No	No	Yes	No	Yes	0	VLSuppressed	No change
222	Kisenyi HC	2023-08-11	Female	44									TDF/3TC/DTG		TDF/3TC/DTG	.	Stage IV			No	No	No	No	.	Suppressed	No	No	Yes	No	Yes	0
	Kisenyi HC	2023-08-11	Female	45							1	1	TDF/3TC/DTG		TDF/3TC/DTG	.	Stage I			No	No	No	No	.	Suppressed	No	No	Yes	No	Yes	0	VLSuppressed	No change
578	Kisenyi HC	2023-08-11	Male	39							1	1	TDF/3TC/DTG		TDF/3TC/DTG	.	Stage III			No	No	No	Yes	.	Suppressed	Yes	No	Yes	No	Yes	0	VLSuppressed	No change
226	Kisenyi HC	2023-08-11	Male	24									TDF/3TC/DTG		TDF/3TC/DTG	.	Stage I			No	No	No	No	.	Suppressed	No	No	Yes	No	Yes	0
136	Kisenyi HC	2023-08-11	Male	25							1	1	TDF/3TC/DTG		TDF/3TC/DTG	.	Stage IV			No	No	No	Yes	.	Suppressed	Yes	No	Yes	No	Yes	0	VLSuppressed	No change
663	Kisenyi HC	2023-08-11	Female	48							1	1	TDF/3TC/DTG		TDF/3TC/DTG	.	Stage II			No	No	No	No	.	Suppressed	No	No	Yes	No	No	0	VLSuppressed	No change
	Kisenyi HC	2023-08-11	Male	54									Others specify		Others specify	.	Stage I							.	Suppressed	No	No	Yes	No	Yes	0
	Kisenyi HC	2023-08-11	Male	48						45	1		TDF/3TC/DTG		TDF/3TC/DTG	.	Stage I			No	No	No	No	.	Suppressed	No	No	Yes	No	Yes	0	VLSuppressed	No change
	Kisenyi HC	2023-08-11	Female	45									Others specify		Others specify	.	Stage III			No	No	No	No	.	Suppressed	No	No	No	No	No	0
	Kisenyi HC	2023-08-11	Female	52						55	1	1	TDF/3TC/DTG		TDF/3TC/DTG	.	Stage I			No	No	No	No	.	Suppressed	No	No	Yes	No	Yes	0	VLSuppressed	No change
95	Kisenyi HC	2023-08-11	Male	53							1	1	TDF/3TC/DTG		TDF/3TC/DTG	.	Stage I			No	No	No	No	.	Suppressed	No	No	Yes	No	Yes	0	VLSuppressed	No change
374	Kisenyi HC	2023-08-11	Male	53							1	1	TDF/3TC/DTG		TDF/3TC/DTG	.	Stage I			No	No	No	No	.	Suppressed	No	No	Yes	No	Yes	0	VLSuppressed	No change
	Kisenyi HC	2023-08-11	Male	50						52	1	1	Others specify		Others specify	.	Stage III			No	No	No	No	.	Suppressed	No	No	No	No	No	0	VLSuppressed	No change
	Kisenyi HC	2023-08-11	Male	50						52	1	1	TDF/3TC/EFV		TDF/3TC/DTG	.	Stage I			No	No	No	No	.	Suppressed	No	No	Yes	No	Yes	0	VLSuppressed	No change
	Kisenyi HC	2023-08-11	Female	34						47	1	1	TDF/3TC/EFV		TDF/3TC/EFV	.	Stage I			No	No	No	No	.	Suppressed	No	No	Yes	No	No	0	VLSuppressed	No change
	Kisenyi HC	2023-08-11	Female	31						71	1	1	TDF/3TC/EFV		TDF/3TC/EFV	.	Stage I			No	No	No	No	.	Suppressed	No	No	Yes	No	Yes	0	VLSuppressed	No change
	Kisenyi HC	2023-08-11	Male	50						61			Others specify		Others specify	.	Stage I			No	No	No	No	.	Suppressed	No	No	Yes	No	Yes	0
	Kisenyi HC	2023-08-11	Female	39									TDF/3TC/EFV		TDF/3TC/EFV	.	Stage I			No	No	No	No	.	Suppressed	No	No	Yes	No	Yes	0
445	Kisenyi HC	2023-08-11	Female	31						48	1		TDF/3TC/EFV		TDF/3TC/DTG	.	Stage I			No	No	No	No	.	Suppressed	No	No	Yes	No	Yes	0	VLSuppressed	No change
	Mulago ISS Clinic	2023-08-11	Female	56						57	1	1	Others specify		Others specify	.	Stage I			No	No	No	No	.	Suppressed	No	No	Yes	No	Yes	0	VLSuppressed	No change
	Kisenyi HC	2023-08-11	Male	58						61	1		TDF/3TC/EFV		TDF/3TC/EFV	.	Stage II			No	No	No	No	.	Suppressed	No	No	No	Yes	No	0	VLSuppressed	No change
	Kisenyi HC	2023-08-11	Female	58						50			TDF/3TC/EFV		Others specify	.	Stage III			No	No	No	Yes	.	Suppressed	Yes	No	No	No	No	0
1015	Kisenyi HC	2023-08-11	Male	58						45			TDF/3TC/EFV		TDF/3TC/DTG	.	Stage I			No	No	No	No	.	Suppressed	No	No	No	No	No	0
508	Kisenyi HC	2023-08-11	Male	52						52			TDF/3TC/EFV		TDF/3TC/DTG	.	Stage I			No	No	No	No	.	Suppressed	No	No	Yes	No	No	0
674	Kisenyi HC	2023-08-11	Female	39						61	1	1	TDF/3TC/EFV		TDF/3TC/EFV	.	Stage I			No	No	No	No	.	Suppressed	No	No	Yes	No	Yes	0	VLSuppressed	No change
	Kisenyi HC	2023-08-11	Female	46						71	1	1	TDF/3TC/EFV		TDF/3TC/DTG	.	Stage I			No	No	No	No	.	Suppressed	No	No	Yes	No	No	0	VLSuppressed	No change
350	Kisenyi HC	2023-08-11	Female	45						49	1	1	AZT/3TC/DTG		AZT/3TC/DTG	.	Stage I			No	No	No	No	.	Suppressed	No	No	Yes	No	Yes	0	VLSuppressed	No change
790	Kisenyi HC	2023-08-11	Female	42						57	1	1	TDF/3TC/EFV		TDF/3TC/DTG	.	Stage I			No	No	No	No	.	Suppressed	No	No	Yes	No	Yes	0	VLSuppressed	No change
363	Kisenyi HC	2023-08-11	Male	45						54	1000	1000	TDF/3TC/EFV		TDF/3TC/EFV	.	Stage II			No	No	No	No	.	Suppressed	No	No	No	No	No	0	NonSuppressed	Improved
350	Kisenyi HC	2023-08-11	Female	63						50	1	1	AZT/3TC/DTG		TDF/3TC/DTG	.	Stage I			No	No	No	No	.	Suppressed	No	No	Yes	No	Yes	0	VLSuppressed	No change
410	Kisenyi HC	2023-08-11	Male	59						57	1	1	AZT/3TC/DTG		TDF/3TC/EFV	.	Stage I			No	No	No	No	.	Suppressed	No	No	Yes	No	No	0	VLSuppressed	No change
562	Kisenyi HC	2023-08-11	Female	41						43	1	1	TDF/3TC/EFV		TDF/3TC/DTG	.	Stage I			No	No	No	No	.	Suppressed	No	No	Yes	No	No	0	VLSuppressed	No change
31	Kisenyi HC	2023-08-11	Female	40						45	1	1	AZT/3TC/DTG		TDF/3TC/DTG	.	Stage I			No	No	No	No	.	Suppressed	No	No	Yes	No	Yes	0	VLSuppressed	No change
34	Kisenyi HC	2023-08-11	Female	43						85	1	1	TDF/3TC/EFV		Others specify	.	Stage I			No	No	No	No	.	Suppressed	No	No	No	No	No	0	VLSuppressed	No change
104	Kisenyi HC	2023-08-11	Female	58						56	1000		TDF/3TC/EFV		TDF/3TC/EFV	.	Stage I			No	No	No	No	.	Suppressed	No	No	No	Yes	No	0	NonSuppressed	Improved
181	Kisenyi HC	2023-08-11	Female	40						51	15180		TDF/3TC/EFV		TDF/3TC/DTG	.	Stage I			No	No	No	No	.	Suppressed	No	No	Yes	No	No	0	NonSuppressed	Improved
491	Kisenyi HC	2023-08-11	Female	57						95	1	1	TDF/3TC/EFV		TDF/3TC/DTG	.	Stage I			No	No	No	No	.	Suppressed	No	No	Yes	No	No	0	VLSuppressed	No change
553	Kisenyi HC	2023-08-11	Female	50						61	1		TDF/3TC/EFV		TDF/3TC/DTG	.	Stage I			No	No	No	No	.	Suppressed	No	No	No	Yes	No	0	VLSuppressed	No change
195	Kisenyi HC	2023-08-11	Female	63						75	1	1	Others specify		Others specify	.	Stage II			No	No	No	No	.	Suppressed	No	No	Yes	No	Yes	0	VLSuppressed	No change
185	Kisenyi HC	2023-08-11	Female	43						49			AZT/3TC/DTG		AZT/3TC/DTG	.	Stage IV			No	No	No	No	.	Suppressed	No	No	Yes	No	Yes	0
37	Kisenyi HC	2023-08-11	Female	58						45	1		AZT/3TC/DTG		TDF/3TC/DTG	.	Stage I			No	No	No	No	.	Suppressed	No	No	Yes	No	Yes	0	VLSuppressed	No change
	Kisenyi HC	2023-08-11	Female	55						51	1		AZT/3TC/DTG		TDF/3TC/DTG	.	Stage II			No	No	No	No	.	Suppressed	No	No	No	No	No	0	VLSuppressed	No change
353	Mulago ISS Clinic	2023-08-17	Female	43	Completed primary		Divorced/separated			55	1	1	TDF/3TC/EFV		TDF/3TC/DTG	.	Stage II			No	No	No	Yes	.	Suppressed	Yes	No	Yes	No	No	0	VLSuppressed	No change
450	Mulago ISS Clinic	2023-08-17	Female	19					150	57	1	1	TDF/3TC/DTG		TDF/3TC/DTG	.	Stage II			No	No	No	No	.	Suppressed	No	No	Yes	No	Yes	0	VLSuppressed	No change
425	Mulago ISS Clinic	2023-08-17	Female	24			Married/cohabiting			42			AZT/3TC/DTG		TDF/3TC/DTG	.	Stage II			No	No	No	No	.	Suppressed	No	No	Yes	No	No	0
821	Mulago ISS Clinic	2023-08-17	Male	52			Married/cohabiting			76	1	1	AZT/3TC/DTG		TDF/3TC/DTG	.	Stage II			No	No	No	No	.	Suppressed	No	No	Yes	No	Yes	0	VLSuppressed	No change
416	Mulago ISS Clinic	2023-08-17	Female	42			Others			80	1	1	TDF/3TC/DTG		TDF/3TC/DTG	.	Stage II			No	No	No	No	.	Suppressed	No	No	Yes	No	No	0	VLSuppressed	No change
85	Mulago ISS Clinic	2023-08-17	Male	22			Married/cohabiting			69			TDF/3TC/DTG		TDF/3TC/DTG	.	Stage II			No	No	No	Yes	.	Suppressed	Yes	No	Yes	No	No	0
632	Mulago ISS Clinic	2023-08-17	Male	33						67	1	1	TDF/3TC/DTG		TDF/3TC/DTG	.	Stage III			No	No	No	No	.	Suppressed	No	No	Yes	No	No	0	VLSuppressed	No change
269	Mulago ISS Clinic	2023-08-17	Female	42						47	1	1	AZT/3TC/DTG		TDF/3TC/DTG	.	Stage II			No	No	No	No	.	Suppressed	No	No	No	No	No	0	VLSuppressed	No change
672	Mulago ISS Clinic	2023-08-17	Female	42	Completed primary					53	1	1	TDF/3TC/EFV		TDF/3TC/DTG	.	Stage I			No	No	No	No	.	Suppressed	No	No	Yes	No	No	0	VLSuppressed	No change
239	Mulago ISS Clinic	2023-08-17	Female	25	Completed secondary	Catholic	Married/cohabiting			60	1	1	TDF/3TC/EFV		TDF/3TC/DTG	.	Stage II			No	No	No	No	.	Suppressed	No	No	Yes	No	Yes	0	VLSuppressed	No change
871	Mulago ISS Clinic	2023-08-17	Male	36			Married/cohabiting			54	1	1	TDF/3TC/DTG		TDF/3TC/DTG	.	Stage III			No	No	No	Yes	.	Suppressed	Yes	Yes	Yes	No	No	0	VLSuppressed	No change
243	Mulago ISS Clinic		Female	24	Completed secondary		Married/cohabiting	Employed by public		63	1	1	AZT/3TC/DTG		TDF/3TC/DTG	.	Stage III			No	No	No	No	.	Suppressed	No	No	Yes	No	No	0	VLSuppressed	No change
441	Mulago ISS Clinic	2023-08-17	Female	42			Others			77	1	1	Others specify		TDF/3TC/DTG	.	Stage II			No	No	No	No	.	Suppressed	No	No	Yes	No	No	0	VLSuppressed	No change
547	Mulago ISS Clinic	2023-08-17	Female	27	Completed primary		Married/cohabiting	Self employed/ Bus		54	1	1	Others specify		TDF/3TC/DTG	.	Stage II			No	No	No	No	.	Suppressed	No	No	Yes	No	No	0	VLSuppressed	No change
309	Mulago ISS Clinic	2023-08-17	Female	51			Others			60	1	1	Others specify		TDF/3TC/DTG	.	Stage II			No	No	No	No	.	Suppressed	No	No	Yes	No	No	0	VLSuppressed	No change
511	Mulago ISS Clinic	2023-08-17	Male	45	Completed tertiary	Catholic	Married/cohabiting			72	1	1	TDF/3TC/EFV		TDF/3TC/DTG	.	Stage II			No	No	No	No	.	Suppressed	No	No	Yes	No	No	0	VLSuppressed	No change
361	Mulago ISS Clinic	2023-08-17	Female	39			Divorced/separated			92	1	1	TDF/3TC/DTG		TDF/3TC/DTG	.	Stage III			No	No	No	No	.	Suppressed	No	No	Yes	No	No	0	VLSuppressed	No change
393	Mulago ISS Clinic	2023-08-17	Female	41		Moslem				64	1	1	AZT/3TC/DTG		TDF/3TC/DTG	.	Stage II			No	No	No	No	.	Suppressed	No	No	Yes	No	No	0	VLSuppressed	No change
989	Mulago ISS Clinic	2023-08-17	Male	42			Others			56	1	1	TDF/3TC/DTG		TDF/3TC/DTG	.	Stage II			No	No	No	No	.	Suppressed	No	No	Yes	No	No	0	VLSuppressed	No change
205	Mulago ISS Clinic	2023-08-17	Male	34	Completed tertiary	Catholic				44	1	1	TDF/3TC/DTG		TDF/3TC/DTG	.	Stage III			No	No	No	Yes	.	Suppressed	Yes	No	No	No	No	0	VLSuppressed	No change
206	Mulago ISS Clinic	2023-08-17	Female	22	Completed primary					49	1	1	TDF/3TC/DTG		TDF/3TC/DTG	.	Stage II			No	No	No	No	.	Suppressed	No	No	Yes	No	Yes	0	VLSuppressed	No change
286	Mulago ISS Clinic	2023-08-17	Female	40			Single/never marri			69	1	1	TDF/3TC/EFV		TDF/3TC/DTG	.	Stage III			No	No	No	No	.	Suppressed	No	No	No	No	No	0	VLSuppressed	No change
47	Mulago ISS Clinic	2023-08-17	Female	51	Completed primary	Catholic				52	1	1	Others specify		TDF/3TC/DTG	.	Stage IV			No	No	No	Yes	.	Suppressed	No	No	No	No	No	0	VLSuppressed	No change
135	Mulago ISS Clinic	2023-08-17	Female	27						39	1	1	Others specify		TDF/3TC/DTG	.	Stage III			No	No	No	Yes	.	Suppressed	Yes	No	Yes	No	Yes	0	VLSuppressed	No change
386	Mulago ISS Clinic	2023-08-17	Male	28			Married/cohabiting			59	1	1	TDF/3TC/DTG		TDF/3TC/DTG	.	Stage III			No	No	No	Yes	.	Suppressed	Yes	No	No	No	No	0	VLSuppressed	No change
0	Mulago ISS Clinic	2023-08-17	Female	36						53	1	1	Others specify	First line	TDF/3TC/DTG	.	Stage III			No	No	No	Yes	.	Non Suppresed	Yes	Yes	No	No	No	0	VLSuppressed	Worsened
8	Mulago ISS Clinic	2023-08-17	Male	33			Married/cohabiting			62	1	1	TDF/3TC/EFV		TDF/3TC/DTG	.	Stage II			No	No	No	No	.	Suppressed	No	No	Yes	No	Yes	0	VLSuppressed	No change
371	Mulago ISS Clinic	2023-08-17	Male	33		Protestant	Married/cohabiting			58	1	1	Others specify		TDF/3TC/DTG	.	Stage II			No	No	No	No	.	Suppressed	No	No	No	No	No	0	VLSuppressed	No change
736	Mulago ISS Clinic	2023-08-17	Male	39		Catholic	Divorced/separated			65	1	1	Others specify		TDF/3TC/DTG	.	Stage III			No	No	No	No	.	Suppressed	No	No	Yes	No	Yes	0	VLSuppressed	No change
221	Mulago ISS Clinic	2023-08-17	Male	46	Completed secondary	Catholic				60	1	1	TDF/3TC/EFV		TDF/3TC/DTG	.	Stage II			No	No	No	No	.	Suppressed	No	No	Yes	No	Yes	0	VLSuppressed	No change
160	Kisenyi HC	2023-07-19	Male	45			Married/cohabiting			43	1	1	TDF/3TC/DTG	First line	TDF/3TC/DTG	.	Stage I			No	No	No	No	.	Suppressed	No	No	No	No		1	VLSuppressed	No change
345	Kisenyi HC	2021-07-19	Male	46	Completed tertiary	Catholic	Married/cohabiting	Employed by privat		70	600	51	TDF/3TC/DTG	First line	TDF/3TC/DTG	.	Stage I			Yes	No	No	No	\	Suppressed	Yes	Yes	Yes	No		1	VLSuppressed	No change
910	Kisenyi HC	2023-07-19	Female	43	Completed primary		Divorced/separated	Employed by privat		80	1000	200	TDF/3TC/DTG	First line	TDF/3TC/DTG	.	Stage I			No	No	No	No	.	Non Suppresed	No	Yes	No	No		1	NonSuppressed	No change
823	Kisenyi HC	2023-07-19	Female	36			Married/cohabiting	Self employed/ Bus		57	30	1	TDF/3TC/DTG	First line	TDF/3TC/DTG	.	Stage I			Yes	No	No	No	.	Suppressed	Yes	Yes	No	No		1	VLSuppressed	No change
397	Kisenyi HC	2023-07-19	Male	50			Divorced/separated	Others		106	1	1	TDF/3TC/EFV	First line	TDF/3TC/EFV	.	Stage I			No	No		No	.	Suppressed	No	No	Yes	No		1	VLSuppressed	No change
37	Kisenyi HC	2023-07-19	Female	47			Divorced/separated	Others		70	1	1	TDF/3TC/EFV	First line	TDF/3TC/EFV	.	Stage II			No	No	No	No	.	Suppressed	No	No	Yes	No		1	VLSuppressed	No change
40	Kisenyi HC	2023-07-19	Female	31			Divorced/separated				1	1	TDF/3TC/DTG	First line	TDF/3TC/DTG	.	Stage I			No	No	No	No	.	Suppressed	No	No	Yes	No		1	VLSuppressed	No change
536	Kisenyi HC	2023-07-19	Male	64			Others	Others		84	1	1	TDF/3TC/DTG	First line	TDF/3TC/DTG	.	Stage III			No	No	No	No	.	Suppressed	No	No	Yes	No		1	VLSuppressed	No change
100	Kisenyi HC	2023-07-19	Female	45			Single/never marri	Self employed/ Bus			1	1	TDF/3TC/EFV	First line	TDF/3TC/EFV	.	Stage I			No	No	No	No	.	Suppressed	No	No	Yes	No		1	VLSuppressed	No change
212	Kisenyi HC	2023-07-19	Female	43			Single/never marri	Others			1	1	Others specify	First line	TDF/3TC/EFV	.	Stage II			No	No	No	No	.	Suppressed	No	No	Yes	No		1	VLSuppressed	No change
55	Kisenyi HC	2023-07-19	Female	39			Divorced/separated	Self employed/ Bus		53	1	1	TDF/3TC/EFV	First line	TDF/3TC/EFV	.	Stage III			No	No	No	No	.	Suppressed	No	No	Yes	No		1	VLSuppressed	No change
80	Kisenyi HC	2023-07-19	Female	39			Divorced/separated	Others		55	1	1	AZT/3TC/DTG	First line	TDF/3TC/EFV	.	Stage II			No	No	No	No	.	Suppressed	No	No	Yes	No		1	VLSuppressed	No change
532	Kisenyi HC	2023-07-19	Female	41			Single/never marri	Others			1	1	AZT/3TC/DTG	First line	TDF/3TC/EFV	.	Stage I			No	No	No	No	.	Suppressed	No	No	Yes	No		1	VLSuppressed	No change
100	Kisenyi HC	2023-07-19	Female	46			Divorced/separated	Others		56	1	1	TDF/3TC/EFV	First line	TDF/3TC/EFV	.	Stage I			No	No	No	No	.	Suppressed	No	No	Yes	No		1	VLSuppressed	No change
80	Kisenyi HC	2023-07-19	Female	47			Others	Others		90	1	1	TDF/3TC/EFV	First line	TDF/3TC/DTG	.	Stage I			No	No	No	No	.	Suppressed	No	No	Yes	No		1	VLSuppressed	No change
167	Kisenyi HC	2023-07-19	Male	25	Completed primary	Born again	Married/cohabiting	Employed by public		80	1	1	TDF/3TC/DTG	First line	TDF/3TC/DTG	.	Stage I			No	No	No	No	.	Suppressed	Yes	Yes	Yes	Yes		1	VLSuppressed	No change
172	Kisenyi HC	2023-07-19	Male	49	Completed primary	Born again	Married/cohabiting	Employed by privat		76	1	1	TDF/3TC/DTG		TDF/3TC/DTG	.	Stage II			No	No	No		.	Suppressed	Yes	Yes	Yes	Yes		1	VLSuppressed	No change
142	Mulago ISS Clinic	2023-07-25	Male	60	Completed primary	Born again	Married/cohabiting	Employed by public		84	1000	50	TDF/3TC/DTG	First line	TDF/3TC/DTG	.	Stage I			No	No	No	Yes	.	Suppressed	Yes	Yes	Yes	No		1	NonSuppressed	Improved
364	Mulago ISS Clinic	2023-07-25	Male	55	Completed primary	Moslem	Married/cohabiting	Employed by public		67	50	25	TDF/3TC/DTG	First line	TDF/3TC/DTG	.	Stage I			No	No	No	No	.	Suppressed	No	No	No	No		1	VLSuppressed	No change
724	Mulago ISS Clinic	2023-07-26	Female	64	Completed primary	Catholic	Married/cohabiting	Employed by public		71	1	1	TDF/3TC/DTG	First line	TDF/3TC/DTG	.	Stage I			No	No	No	No	.	Suppressed	No	No	No	No		1	VLSuppressed	No change
109	Mulago ISS Clinic	2023-07-26	Female	38	Completed primary	Catholic	Married/cohabiting	Employed by public		55	5000	1	TDF/3TC/DTG	First line	TDF/3TC/DTG	.	Stage I			No	No	No	No	.	Suppressed	No	No	No	No		1	NonSuppressed	Improved
735	Mulago ISS Clinic	2023-07-26	Male	35						72	1	1	TDF/3TC/DTG	First line	TDF/3TC/DTG	.	Stage II			No	No	No	No	.	Suppressed	No	No	No	No		1	VLSuppressed	No change
138	Mulago ISS Clinic	2023-07-28	Female	39	Completed secondary	Catholic	Married/cohabiting	Self employed/ Bus	110	61	100	5	TDF/3TC/DTG	First line	TDF/3TC/DTG	.	Stage I			No	No	No		.	Suppressed	No	No	No	No		1	VLSuppressed	No change
971	Mulago ISS Clinic	2023-07-28	Female	29	Completed primary	Moslem	Married/cohabiting	Not working/ emplo		72	50	50	TDF/3TC/DTG	First line	TDF/3TC/DTG	.	Stage I			No	No	No	No	.	Non Suppresed	No	No	No	No		1	VLSuppressed	Worsened
11	Mulago ISS Clinic	2023-07-28	Female	42	None	Catholic	Divorced/separated	Self employed/ Bus		60	100	1	TDF/3TC/DTG	First line	TDF/3TC/DTG	.	Stage I			No	No	No	No	.	Suppressed	No	No	No	No		1	VLSuppressed	No change
117	Mulago ISS Clinic	2023-07-28	Male	53	Completed primary	Catholic	Married/cohabiting	Self employed/ Bus		55	1	1	TDF/3TC/DTG	First line	TDF/3TC/DTG	.	Stage II			No	No	No	No	.	Suppressed	No	No	No	No		1	VLSuppressed	No change
67	Mulago ISS Clinic	2023-07-28	Male	27	Completed secondary	Protestant	Single/never marri	Not working/ emplo		92	56	1	TDF/3TC/DTG	First line	TDF/3TC/DTG	.	Stage I			No	No	No	No	.	Suppressed	No	No	No	No		1	VLSuppressed	No change
271	Mulago ISS Clinic	2023-07-28	Female	34	Completed primary	Protestant	Divorced/separated	Self employed/ Bus		72	1	1	TDF/3TC/DTG	First line	TDF/3TC/DTG	.	Stage I			No	No	No	No	.	Suppressed	Yes	Yes	No	No		1	VLSuppressed	No change
189	Mulago ISS Clinic	2023-07-28	Female	25	Completed primary	Catholic	Married/cohabiting	Employed by public		86	1	1	TDF/3TC/DTG	First line	TDF/3TC/DTG	.	Stage III			No	No	No	No	.	Suppressed	No	No	No	No		1	VLSuppressed	No change
62	Mulago ISS Clinic	2023-07-28	Female	43	Completed secondary	Protestant	Married/cohabiting	Employed by public		89	1	1	TDF/3TC/DTG	First line	TDF/3TC/DTG	.	Stage I			No	No	No	No	.	Suppressed	No	No	No	No		1	VLSuppressed	No change
34	Mulago ISS Clinic	2023-07-28	Female	38	Completed tertiary	Catholic	Married/cohabiting	Self employed/ Bus		78	100	1	TDF/3TC/DTG	First line	TDF/3TC/DTG	.	Stage I			No	No	No	No	.	Suppressed	No	No	No	No		1	VLSuppressed	No change
100	Mulago ISS Clinic	2023-07-28	Female	32	Completed secondary	Protestant	Married/cohabiting	Self employed/ Bus		63	1	1	TDF/3TC/DTG	First line	TDF/3TC/DTG	.	Stage I			No	No	No	No	.	Suppressed	No	No	No	No		1	VLSuppressed	No change
567	Mulago ISS Clinic	2023-07-28	Female	67	Completed primary	Protestant	Married/cohabiting	Employed by privat		77	1	1	TDF/3TC/DTG		TDF/3TC/DTG	.	Stage I			No	No	No	No	.	Suppressed	No	No	No	No		1	VLSuppressed	No change
67	Mulago ISS Clinic	2023-07-28	Female	33	Completed secondary	Moslem	Married/cohabiting	Employed by public		90	1	1	TDF/3TC/DTG	First line	TDF/3TC/DTG	.	Stage III			No	No	No	No	.	Suppressed	No	No	No	No		1	VLSuppressed	No change
234	Mulago ISS Clinic	2023-07-28	Female	26	Completed primary	Catholic	Divorced/separated	Employed by privat		97	1	1	TDF/3TC/DTG		TDF/3TC/DTG	.	Stage I			Yes	No	No	No	.	Suppressed	No	No	No	No		1	VLSuppressed	No change
211	Mulago ISS Clinic	2023-07-28	Female	31	Completed primary	Catholic	Divorced/separated	Self employed/ Bus	165.2	2	1	1	TDF/3TC/DTG	First line	TDF/3TC/DTG	.	Stage I			No	No	No	No	.	Suppressed	No	No	No	No		1	VLSuppressed	No change
123	Mulago ISS Clinic	2023-07-28	Female	31	Completed primary	Catholic	Married/cohabiting	Employed by privat		74	1	1	TDF/3TC/DTG	First line	TDF/3TC/DTG	.	Stage I			No	No	No	No	.	Suppressed	No	No	No	No		1	VLSuppressed	No change
132	Mulago ISS Clinic	2023-07-28	Female	21	Completed secondary	Protestant	Married/cohabiting	Employed by privat	116	57	1	1	TDF/3TC/DTG	First line	TDF/3TC/DTG	.	Stage I			No	No	No	No	.	Suppressed	No	No	No	No		1	VLSuppressed	No change
112	Mulago ISS Clinic	2023-07-31	Female	33	Completed primary	Catholic	Married/cohabiting	Employed by privat		66	50	100	TDF/3TC/DTG	First line	TDF/3TC/DTG	.	Stage I			No	No	No	No	.	Non Suppresed	No	No	No	No		1	VLSuppressed	Worsened
59	Mulago ISS Clinic	2023-07-31	Female	32	Completed secondary	Moslem	Married/cohabiting	Self employed/ Bus		76	1	1	TDF/3TC/DTG	First line	TDF/3TC/DTG	.	Stage I			No	No	No	No	.	Suppressed	Yes	No	No	No		1	VLSuppressed	No change
154	Mulago ISS Clinic	2023-07-31	Male	32	Completed secondary	Catholic	Divorced/separated	Self employed/ Bus		81	5000	1	TDF/3TC/DTG	First line	TDF/3TC/DTG	.	Stage I			No	No	No	No	.	Suppressed	No	No	No	No		1	NonSuppressed	Improved
222	Mulago ISS Clinic	2023-07-31	Female	27	Completed primary	Protestant	Divorced/separated	Self employed/ Bus		64	1	1	TDF/3TC/DTG	First line	TDF/3TC/DTG	.	Stage I			No	No	No	No	.	Suppressed	No	No	No	No		1	VLSuppressed	No change
123	Mulago ISS Clinic	2023-07-31	Female	32	Completed primary	Catholic	Divorced/separated	Employed by public		67	1000	50	TDF/3TC/DTG	First line	TDF/3TC/DTG	.	Stage I			No	No	No	No	.	Suppressed	No	No	No	No		1	NonSuppressed	Improved
67	Mulago ISS Clinic	2023-07-31	Female	35	Completed primary	Catholic	Married/cohabiting	Employed by privat		64	1	1	TDF/3TC/DTG	First line	TDF/3TC/DTG	.	Stage I			No	No	No	No	.	Suppressed	No	No	No	No		1	VLSuppressed	No change
100	Mulago ISS Clinic	2023-07-31	Female	36	Completed secondary	Protestant	Divorced/separated	Employed by privat		77	1	1	TDF/3TC/DTG	First line	TDF/3TC/DTG	.	Stage I			Yes	No	No	No	.	Suppressed	No	No	No	No		1	VLSuppressed	No change
21	Mulago ISS Clinic	2023-07-31	Female	53	Completed primary	Catholic	Married/cohabiting	Self employed/ Bus	160	48	1	1	TDF/3TC/DTG	First line	TDF/3TC/DTG	.	Stage I			No	No	No	No	.	Suppressed	No	No	No	No		1	VLSuppressed	No change
63	Mulago ISS Clinic	2023-07-31	Female	37	Completed secondary	Protestant	Divorced/separated	Self employed/ Bus	110	73	1	1	TDF/3TC/DTG	First line	TDF/3TC/DTG	.	Stage I			No	No	No	No	.	Suppressed	No	No	No	No		1	VLSuppressed	No change
421	Mulago ISS Clinic	2023-07-31	Male	35	Completed secondary	Moslem	Married/cohabiting	Employed by privat		78	1	1	TDF/3TC/DTG	First line	TDF/3TC/DTG	.	Stage I			No	No	No	No	.	Suppressed	No	No	No	No		1	VLSuppressed	No change
100	Mulago ISS Clinic	2023-07-31	Male	58	Completed secondary	Catholic	Divorced/separated	Self employed/ Bus		63	1	1	TDF/3TC/DTG	First line	TDF/3TC/DTG	.	Stage I			No	No	No	No	.	Suppressed	No	No	No	No		1	VLSuppressed	No change
112	Mulago ISS Clinic	2023-07-31	Female	30	Completed primary	Born again	Single/never marri	Self employed/ Bus		54	1	1	TDF/3TC/DTG	First line	TDF/3TC/DTG	.	Stage I			No	No	No	No	.	Suppressed	No	No	No	No		1	VLSuppressed	No change
150	Mulago ISS Clinic	2023-07-31	Female	47	Completed secondary	Moslem	Married/cohabiting	Employed by public		50	1	1	TDF/3TC/DTG	First line	TDF/3TC/DTG	.	Stage I			No	No	No	No	.	Suppressed	Yes	No	Yes	No		1	VLSuppressed	No change
75	Mulago ISS Clinic	2023-07-31	Male	43	Completed primary	Protestant	Married/cohabiting	Employed by privat		57	1	1	TDF/3TC/DTG	First line	TDF/3TC/DTG	.	Stage I			No	No	No	No	.	Suppressed	No	No	No	No		1	VLSuppressed	No change
	Mulago ISS Clinic	2023-07-31	Female	76	Completed primary	Catholic	Married/cohabiting	Self employed/ Bus		75	50	50	TDF/3TC/DTG	First line	TDF/3TC/DTG	.	Stage I			No	No	No	No	.	Suppressed	No	No	No	No		1	VLSuppressed	No change
44	Mulago ISS Clinic	2023-07-31	Female	54	Completed tertiary	Protestant	Married/cohabiting	Employed by public		52	352	50	TDF/3TC/DTG	First line	TDF/3TC/DTG	.	Stage I			No	No	No	No	.	Non Suppresed	No	No	No	No		1	VLSuppressed	Worsened
119	Mulago ISS Clinic	2023-07-31	Female	22	Completed primary	Born again	Single/never marri	Not working/ emplo		59	1	1	TDF/3TC/DTG	First line	TDF/3TC/DTG	.	Stage I			No	No	No	No	.	Suppressed	No	No	No	No		1	VLSuppressed	No change
51	Mulago ISS Clinic	2023-07-31	Female	67	Completed secondary	Catholic	Single/never marri	Self employed/ Bus		81	1	1	TDF/3TC/DTG	First line	TDF/3TC/DTG	.	Stage I			No	No	No	No	.	Suppressed	No	No	No	No		1	VLSuppressed	No change
100	Mulago ISS Clinic	2023-07-31	Female	26	Completed secondary	Catholic	Married/cohabiting	Employed by privat		72	1	1	TDF/3TC/DTG	First line	TDF/3TC/DTG	.	Stage I			No	No	No	No	.	Suppressed	No	No	No	No		1	VLSuppressed	No change
34	Mulago ISS Clinic	2023-07-31	Male	38	Completed primary	Protestant	Divorced/separated	Self employed/ Bus		73	72	1	TDF/3TC/DTG	First line	TDF/3TC/DTG	.	Stage I			No	No	No	No	.	Suppressed	No	No	No	No		1	VLSuppressed	No change
121	Mulago ISS Clinic	2023-07-31	Female	41	None	Catholic	Married/cohabiting	Employed by privat		67	1	1	TDF/3TC/DTG		TDF/3TC/DTG	.	Stage I			No	No	No	No	.	Suppressed	No	No	No	No		1	VLSuppressed	No change
24	Mulago ISS Clinic	2023-07-31	Female	32	Completed primary	Catholic	Married/cohabiting	Self employed/ Bus		65	1	1	TDF/3TC/DTG	First line	TDF/3TC/DTG	.	Stage I			No	No	No	No	.	Suppressed	No	No	No	No		1	VLSuppressed	No change
142	Mulago ISS Clinic	2023-07-31	Female	33	Completed primary	Catholic	Married/cohabiting	Self employed/ Bus		83	1	1	TDF/3TC/DTG	First line	TDF/3TC/DTG	.	Stage I			No	No	No	No	.	Suppressed	No	No	No	No		1	VLSuppressed	No change
151	Mulago ISS Clinic	2023-07-31	Female	52	Completed primary	Catholic	Single/never marri	Employed by privat		70	1	1	TDF/3TC/DTG	First line	TDF/3TC/DTG	.	Stage I			No	No	No	No	.	Suppressed	No	No	No	No		1	VLSuppressed	No change
82	Mulago ISS Clinic	2023-07-31	Female	20	Completed primary	Protestant	Married/cohabiting	Self employed/ Bus		71	1	1	TDF/3TC/DTG	First line	TDF/3TC/DTG	.	Stage I			No	No	No	No	.	Suppressed	No	No	No	No		1	VLSuppressed	No change
115	Mulago ISS Clinic	2023-07-31	Male	39	Completed primary	Catholic	Single/never marri	Employed by privat		66	1	1	TDF/3TC/DTG	First line	TDF/3TC/DTG	.	Stage I			No	No	No	No	.	Suppressed	No	No	No	No		1	VLSuppressed	No change
54	Mulago ISS Clinic	2023-07-31	Male	58	Completed primary	Protestant	Married/cohabiting	Employed by privat		84	50	1	TDF/3TC/DTG	First line	TDF/3TC/DTG	.	Stage III			No	No	No	No	.	Suppressed	No	No	No	No		1	VLSuppressed	No change
68	Mulago ISS Clinic	2023-07-31	Female	54	Completed primary	Catholic	Divorced/separated	Self employed/ Bus		55	1	1	TDF/3TC/DTG	First line	TDF/3TC/DTG	.	Stage III			No	No	No	No	.	Suppressed	Yes	Yes	No	No		1	VLSuppressed	No change
308	Mulago ISS Clinic	2023-07-31	Female	34	Completed secondary	Moslem	Divorced/separated	Not working/ emplo	160	91	723	50	TDF/3TC/DTG	First line	TDF/3TC/DTG	.	Stage II			No	No	No	No	.	Non Suppresed	No	No	No	No		1	VLSuppressed	Worsened
182	Mulago ISS Clinic	2023-07-31	Female	42	Completed primary	Catholic	Married/cohabiting	Self employed/ Bus		61	1	1	TDF/3TC/DTG	First line	TDF/3TC/DTG	.	Stage III			No	No	No	No	.	Suppressed	No	No	No	No		1	VLSuppressed	No change
56	Mulago ISS Clinic	2023-07-31	Female	54	Completed tertiary	Moslem	Divorced/separated	Self employed/ Bus		72	1	1	TDF/3TC/DTG	First line	TDF/3TC/DTG	.	Stage I			No	No	No	No	.	Suppressed	No	No	No	No		1	VLSuppressed	No change
183	Mulago ISS Clinic	2023-07-31	Male	31	Completed secondary	Protestant	Married/cohabiting	Self employed/ Bus		64	1	1	TDF/3TC/DTG	First line	TDF/3TC/DTG	.	Stage I			No	No	No	No	.	Suppressed	No	No	No	No		1	VLSuppressed	No change
90	Mulago ISS Clinic	2023-07-31	Male	33	Completed tertiary	Protestant	Single/never marri	Self employed/ Bus		78		1	TDF/3TC/DTG		TDF/3TC/DTG	.	Stage I			No	No	No	No	.	Suppressed	No	No	No	No		1
73	Mulago ISS Clinic	2023-07-31	Male	38	Completed tertiary	Protestant	Divorced/separated	Self employed/ Bus		87	1	1	TDF/3TC/DTG	First line	TDF/3TC/DTG	.	Stage I			No	No	No	No	.	Suppressed	No	No	No	No		1	VLSuppressed	No change
104	Mulago ISS Clinic	2023-07-31	Male	49	Completed tertiary	Protestant	Single/never marri	Employed by privat		83	1	1	TDF/3TC/DTG	First line	TDF/3TC/DTG	.	Stage I			No	No	No	No	.	Suppressed	No	No	No	No		1	VLSuppressed	No change
414	Mulago ISS Clinic	2023-07-31	Female	75	Completed secondary	Protestant	Divorced/separated	Self employed/ Bus		61	1	1	TDF/3TC/DTG	First line	TDF/3TC/DTG	.	Stage I			No	No	No	No	.	Suppressed	No	No	No	No		1	VLSuppressed	No change
52	Mulago ISS Clinic	2023-07-31	Male	50	Completed secondary	Catholic	Married/cohabiting	Employed by privat		68	1	1	TDF/3TC/EFV	Second line	TDF/3TC/EFV	.	Stage III			No	No	No	No	.	Suppressed	Yes	Yes	No	No		1	VLSuppressed	No change
863	Mulago ISS Clinic	2023-07-31	Female	42	Completed secondary	Catholic	Single/never marri	Employed by public		57	50	1	TDF/3TC/DTG	First line	TDF/3TC/DTG	.	Stage I			No	No	No	No	.	Suppressed	No	No	No	No		1	VLSuppressed	No change
154	Mulago ISS Clinic	2023-07-31	Female	69	Completed primary	Catholic	Divorced/separated	Self employed/ Bus		62	1	1	TDF/3TC/DTG	First line	TDF/3TC/DTG	.	Stage I			No	No	No	No	.	Suppressed	No	No	No	No		1	VLSuppressed	No change
160	Mulago ISS Clinic	2023-07-31	Male	68	Completed secondary	Catholic	Married/cohabiting	Self employed/ Bus		74	50	1	TDF/3TC/DTG	First line	TDF/3TC/DTG	.	Stage I			No	No	No	No	.	Suppressed	No	No	No	No		1	VLSuppressed	No change
36	Mulago ISS Clinic	2023-07-31	Female	24	Completed secondary	Protestant	Divorced/separated	Self employed/ Bus		52	1	1	TDF/3TC/DTG	First line	TDF/3TC/DTG	.	Stage I			No	No	No	No	.	Suppressed	No	No	No	No		1	VLSuppressed	No change
100	Mulago ISS Clinic	2023-07-31	Female	76	Completed secondary	Protestant	Divorced/separated	Self employed/ Bus		83	1	1	TDF/3TC/DTG	First line	TDF/3TC/DTG	.	Stage I			No	No	No	No	.	Suppressed	No	No	No	No		1	VLSuppressed	No change
86	Mulago ISS Clinic	2023-07-31	Male	52	Completed primary	Catholic	Single/never marri	Employed by privat		52	1	1	TDF/3TC/DTG	First line	TDF/3TC/DTG	.	Stage I			No	No	No	No	.	Suppressed	No	No	No	No		1	VLSuppressed	No change
826	Mulago ISS Clinic	2023-07-31	Male	28	Completed secondary	Catholic	Married/cohabiting	Employed by public		72	1	1	TDF/3TC/DTG	Second line	TDF/3TC/DTG	.	Stage I			No	No	No	No	.	Suppressed	No	No	No	No		1	VLSuppressed	No change
414	Mulago ISS Clinic	2023-07-31	Female	62	Completed primary	Catholic	Married/cohabiting	Self employed/ Bus		53	1	1	TDF/3TC/DTG	First line	TDF/3TC/DTG	.	Stage I			No	No	No	No	.	Suppressed	No	No	No	No		1	VLSuppressed	No change
68	Mulago ISS Clinic	2023-07-31	Female	33	Completed primary	Protestant	Single/never marri	Self employed/ Bus		49	1	1	TDF/3TC/DTG	First line	TDF/3TC/DTG	.	Stage I			No	No	No	No	.	Suppressed	No	No	Yes	No		1	VLSuppressed	No change
20	Mulago ISS Clinic	2023-07-31	Female	41	Completed secondary	Protestant	Single/never marri	Employed by privat		60	1	1	TDF/3TC/EFV	First line	TDF/3TC/EFV	.	Stage III			No	No	No	No	.	Suppressed	No	No	Yes	No		1	VLSuppressed	No change
531	Mulago ISS Clinic	2023-07-31	Male	73	None	Catholic	Divorced/separated	Employed by privat		71	50	1	TDF/3TC/DTG	First line	TDF/3TC/DTG	.	Stage I			No	No	No		.	Suppressed	No	No	Yes	No		1	VLSuppressed	No change
253	Kisenyi HC	2023-08-01	Female	28	Completed secondary	Moslem		Employed by privat		48	1	1	TDF/3TC/DTG	First line	TDF/3TC/DTG	.	Stage I			No	No	No	No	.	Suppressed	No	No	Yes	No		0	VLSuppressed	No change
66	Kisenyi HC	2023-07-31	Male	36	Completed secondary	Catholic	Married/cohabiting	Self employed/ Bus		55	50	1	TDF/3TC/DTG	First line	TDF/3TC/DTG	.	Stage I			No	No	No	No	.	Suppressed	No	No	Yes	No		0	VLSuppressed	No change
226	Mulago ISS Clinic	2023-07-31	Female	28		Protestant	Married/cohabiting	Self employed/ Bus		60	340	130	TDF/3TC/DTG	First line	TDF/3TC/DTG	.	Stage I			No	No	No	No	.	Suppressed	No	No	Yes	No		0	VLSuppressed	No change
244	Kisenyi HC	2023-07-31	Male	28	Completed tertiary	Protestant	Divorced/separated	Self employed/ Bus		72	1	1	TDF/3TC/DTG	First line	TDF/3TC/DTG	.	Stage I			No	No	No	No	.	Suppressed	No	No	Yes	No		0	VLSuppressed	No change
123	Kisenyi HC	2023-08-01	Female	33	Completed secondary	Moslem	Married/cohabiting			58	1	1	TDF/3TC/DTG	First line	TDF/3TC/DTG	.	Stage I			No	No	No	No	.	Suppressed	No	No	No	No		0	VLSuppressed	No change
12	Kisenyi HC	2023-01-01	Female	50	Completed secondary	Protestant		Employed by privat		65	50	1	TDF/3TC/DTG	First line	TDF/3TC/DTG	.	Stage I			No	No	No	No	.	Suppressed	No	No	No	No		0	VLSuppressed	No change
	Kisenyi HC	2023-08-01	Female	36	Completed primary	Moslem	Divorced/separated	Self employed/ Bus		60	1	1	TDF/3TC/DTG	First line	TDF/3TC/DTG	.	Stage I			No	No	No	No	.	Suppressed	No	No	No	No		0	VLSuppressed	No change
321	Kisenyi HC	2023-01-01	Male	20	Completed secondary	Catholic	Divorced/separated	Employed by public	6	66	96	1	TDF/3TC/DTG	First line	TDF/3TC/DTG	.	Stage I			No	No	No	No	.	Suppressed	No	No	No	No		0	VLSuppressed	No change
134	Kisenyi HC	2023-08-01	Male	36		Catholic	Married/cohabiting	Self employed/ Bus		51	1	1	TDF/3TC/DTG	First line	TDF/3TC/DTG	.	Stage I			No	No	No	No	.	Suppressed	No	No	Yes	No		0	VLSuppressed	No change
331	Kisenyi HC	2023-08-01	Female	29	Completed secondary	Protestant	Divorced/separated	Employed by privat		76	63	50	TDF/3TC/DTG	First line	TDF/3TC/DTG	.	Stage III			No	No	No	No	.	Non Suppresed	No	No	Yes	No		0	VLSuppressed	Worsened
54	Kisenyi HC	2023-08-01	Male	46	Completed secondary	Moslem	Married/cohabiting	Employed by privat		43	59	1	TDF/3TC/DTG	First line	TDF/3TC/EFV	.	Stage II			No	No	No	No	.	Suppressed	No	No	Yes	No		0	VLSuppressed	No change
253	Kisenyi HC	2023-08-01	Male	30	Completed secondary	Catholic	Divorced/separated	Employed by privat		66	1	1	TDF/3TC/DTG	First line	TDF/3TC/DTG	.	Stage I			No	No	No	No	.	Suppressed	No	No	Yes	No		0	VLSuppressed	No change
44	Kisenyi HC	2023-08-01	Male	29	Completed primary	Protestant	Divorced/separated	Self employed/ Bus		82	50	1	TDF/3TC/DTG	First line	TDF/3TC/DTG	.	Stage I			No	No	No	No	.	Suppressed	No	No	Yes	No		0	VLSuppressed	No change
171	Kisenyi HC	2023-08-01	Female	28	Completed tertiary	Protestant	Single/never marri	Employed by privat		61	1	1	TDF/3TC/DTG	First line	TDF/3TC/DTG	.	Stage I			No	No	No	No	.	Suppressed	No	No	Yes	No		0	VLSuppressed	No change
87	Kisenyi HC	2023-08-01	Male	23	Completed tertiary	Protestant	Married/cohabiting	Employed by public		57	1	1	TDF/3TC/DTG	First line	TDF/3TC/DTG	.	Stage I			No	No	No	No	.	Suppressed	No	No	Yes	No		0	VLSuppressed	No change
231	Kisenyi HC	2023-08-01	Male	38	None	Catholic	Married/cohabiting	Employed by privat		55	1	1	TDF/3TC/DTG	First line	TDF/3TC/DTG	.	Stage I			No	No	No	No	.	Suppressed	No	No	Yes	No		0	VLSuppressed	No change
70	Kisenyi HC	2023-08-01	Female	37	Completed primary	Protestant	Single/never marri	Employed by privat		81	1	1	TDF/3TC/DTG	First line	TDF/3TC/DTG	.	Stage I			No	No	No	No	.	Suppressed	No	No	Yes	No		0	VLSuppressed	No change
432	Kisenyi HC	2023-08-01	Female	28		Catholic	Married/cohabiting	Employed by privat		55	1	1	TDF/3TC/DTG	First line	TDF/3TC/DTG	.	Stage I			No	No	No	No	.	Suppressed	No	No	Yes	No		0	VLSuppressed	No change
570	Kisenyi HC	2023-08-02	Female	34	Completed secondary	Catholic	Divorced/separated	Self employed/ Bus		56	1	1	TDF/3TC/DTG	First line	TDF/3TC/DTG	.	Stage I			No	No	No	No	.	Suppressed	No	No	Yes	No		0	VLSuppressed	No change
74	Kisenyi HC	2023-08-02	Female	32	Completed primary	Protestant	Married/cohabiting	Employed by public		54	1	1	TDF/3TC/DTG	First line	TDF/3TC/DTG	.	Stage I			No	No	No	No	.	Suppressed	No	No	Yes	No		0	VLSuppressed	No change
922	Kisenyi HC	2023-08-02	Female	49	Completed primary	Protestant	Single/never marri	Self employed/ Bus		49	1	388	TDF/3TC/DTG		TDF/3TC/DTG	.	Stage I			No	No	No	No	.	Non Suppresed	No	No	Yes	No		0	VLSuppressed	Worsened
824	Kisenyi HC	2023-08-02	Female	34	Completed primary	Moslem	Single/never marri	Self employed/ Bus		50	179	1	TDF/3TC/DTG	First line	TDF/3TC/DTG	.	Stage I			No	No	No	No	.	Suppressed	No	No	Yes	No		0	VLSuppressed	No change
1336	Kisenyi HC	2023-08-02	Female	52	Completed primary	Protestant	Divorced/separated	Not working/ emplo		55	556	1500	TDF/3TC/DTG	First line	TDF/3TC/DTG	.	Stage I			No	No	No	No	.	Suppressed	No	No	Yes	No		0	VLSuppressed	No change
1174	Kisenyi HC	2023-08-02	Female	47	Completed primary	Catholic	Married/cohabiting	Employed by public		81	1	1	TDF/3TC/DTG		TDF/3TC/DTG	.	Stage II			No	No	No	No	.	Suppressed	No	No	Yes	No		0	VLSuppressed	No change
81	Kisenyi HC	2023-08-02	Female	56	Completed primary	Protestant	Married/cohabiting	Employed by public		57	81	1	TDF/3TC/DTG	First line	TDF/3TC/DTG	.	Stage I			No	No	No	No	.	Suppressed	No	No	Yes	No		0	VLSuppressed	No change
965	Kisenyi HC	2023-08-02	Female	26	Completed secondary	Born again	Married/cohabiting	Self employed/ Bus		70	30	1	TDF/3TC/DTG	First line	TDF/3TC/DTG	.	Stage III			No	No	No	No	.	Suppressed	No	No	Yes	No		0	VLSuppressed	No change
223	Kisenyi HC	2023-08-02	Female	38	Completed secondary	Moslem	Divorced/separated	Self employed/ Bus		63	21200	1	TDF/3TC/DTG	First line	TDF/3TC/DTG	.	Stage I			No	No	No	No	.	Suppressed	No	No	Yes	No		0	NonSuppressed	Improved
150	Kisenyi HC	2023-08-02	Female	56	Completed secondary	Catholic	Married/cohabiting	Employed by privat		60	76	76	TDF/3TC/DTG	First line	TDF/3TC/DTG	.	Stage I			No	No	No	No	.	Non Suppresed	No	No	Yes	No		0	VLSuppressed	Worsened
543	Kisenyi HC	2023-08-02	Female	41	Completed primary	Protestant	Married/cohabiting	Employed by privat		97	467	1	TDF/3TC/EFV	Second line	TDF/3TC/EFV	.	Stage II			Yes	No	No	No	.	Suppressed	No	No	Yes	No		0	VLSuppressed	No change
55	Kisenyi HC	2023-08-02	Male	26	Completed primary	Born again	Single/never marri	Employed by privat		87	403	275	TDF/3TC/DTG	First line	TDF/3TC/DTG	.	Stage I			No	No	No	No	.	Suppressed	No	No	Yes	No		0	VLSuppressed	No change
72	Kisenyi HC	2023-08-02	Female	49	Completed secondary	Protestant	Divorced/separated	Not working/ emplo		110	2480	50	TDF/3TC/DTG	First line	TDF/3TC/DTG	.	Stage I			No	No	No	No	.	Suppressed	No	No	Yes	No		0	NonSuppressed	Improved
321	Kisenyi HC	2023-08-02	Female	44	Completed tertiary	Protestant	Married/cohabiting	Employed by public		59	1	1	TDF/3TC/DTG	First line	TDF/3TC/DTG	.	Stage I			No	No	No	No	.	Non Suppresed	No	No	Yes	Yes		0	VLSuppressed	Worsened
75	Kisenyi HC	2023-08-02	Female	48		Catholic	Divorced/separated	Self employed/ Bus		68	1	1	TDF/3TC/DTG	First line	TDF/3TC/DTG	.	Stage I			No	No	No	No	.	Suppressed	No	No	Yes	Yes		0	VLSuppressed	No change
467	Kisenyi HC	2023-08-02	Male	34	Completed secondary	Catholic	Divorced/separated	Self employed/ Bus		57	67	1	TDF/3TC/DTG	First line	TDF/3TC/DTG	.	Stage I			No	No	No	No	.	Non Suppresed	No	No	Yes	No		0	VLSuppressed	Worsened
62	Kisenyi HC	2023-08-02	Male	57	Completed secondary	Protestant	Divorced/separated	Employed by privat		741	1	1	TDF/3TC/DTG	First line	TDF/3TC/DTG	.	Stage I			No	No	No	No	.	Suppressed	No	No	Yes	No		0	VLSuppressed	No change
321	Kisenyi HC	2023-08-02	Male	43	Completed secondary	Protestant	Divorced/separated	Not working/ emplo		68	50	1	TDF/3TC/DTG	First line	TDF/3TC/DTG	.	Stage I			No	No	No	No	.	Suppressed	No	Yes	Yes	No		0	VLSuppressed	No change
142	Kisenyi HC	2023-08-02	Male	55	Completed primary	Protestant	Married/cohabiting	Employed by privat		54	1	1	TDF/3TC/DTG	First line	TDF/3TC/DTG	.	Stage I			No	No	No	No	.	Suppressed	No	No	Yes	No		0	VLSuppressed	No change
692	Kisenyi HC	2023-08-02	Male	34	Completed primary	Catholic	Married/cohabiting	Employed by public		53	1	1	TDF/3TC/DTG	First line	TDF/3TC/DTG	.	Stage I			No	No	No	No	.	Suppressed	No	No	Yes	No		0	VLSuppressed	No change
63	Kisenyi HC	2023-08-02	Male	50	Completed secondary	Moslem	Divorced/separated	Employed by privat		71	63	127	TDF/3TC/DTG	First line	TDF/3TC/DTG	.	Stage I			No	No	No	No	.	Suppressed	No	No	Yes	No		0	VLSuppressed	No change
90	Kisenyi HC	2023-08-02	Male	50	Completed secondary	Protestant	Divorced/separated	Self employed/ Bus		896	1	1	TDF/3TC/DTG	First line	TDF/3TC/DTG	.	Stage I			No	No	No	No	.	Suppressed	No	No	Yes	No		0	VLSuppressed	No change
83	Kisenyi HC	2023-08-02	Female	28	Completed primary	Born again	Single/never marri	Self employed/ Bus		72	50	1	TDF/3TC/DTG	First line	TDF/3TC/DTG	.	Stage I			No	No	No	No	.	Suppressed	No	No	Yes	No		0	VLSuppressed	No change
54	Kisenyi HC	2023-08-02	Female	27	Completed primary	Catholic	Married/cohabiting	Employed by privat		62	1	1	TDF/3TC/DTG		TDF/3TC/DTG	.	Stage I			No	No	No	No	.	Suppressed	No	No	Yes	No		0	VLSuppressed	No change
23	Kisenyi HC	2023-08-02	Female	60	Completed primary	Catholic	Divorced/separated	Self employed/ Bus		85	1	1	TDF/3TC/DTG	Second line	TDF/3TC/DTG	.	Stage I			No	No	No	No	.	Suppressed	No	No	Yes	No		0	VLSuppressed	No change
200	Kisenyi HC	2023-08-02	Female	54	Completed secondary	Protestant	Divorced/separated	Not working/ emplo		84	1	1	TDF/3TC/DTG	First line	TDF/3TC/DTG	.	Stage I			No	No	No	No	.	Suppressed	No	No	Yes	No		0	VLSuppressed	No change
123	Kisenyi HC	2023-08-02	Female	68	Completed secondary	Protestant	Married/cohabiting	Self employed/ Bus		52	1	1	TDF/3TC/DTG	First line	TDF/3TC/DTG	.	Stage I			No	No	No	No	.	Suppressed	No	No	Yes	No		0	VLSuppressed	No change
380	Kisenyi HC	2023-08-02	Female	40	Completed primary	Catholic	Divorced/separated	Self employed/ Bus		52	1	1	TDF/3TC/DTG	First line	TDF/3TC/DTG	.	Stage II			No	No	No	No	.	Suppressed	No	No	Yes	No		0	VLSuppressed	No change
323	Kisenyi HC	2023-08-02	Female	42	Completed secondary	Moslem	Married/cohabiting	Not working/ emplo		99	386	448	TDF/3TC/DTG	First line	TDF/3TC/DTG	.	Stage I			No	No	No	No	.	Non Suppresed	No	No	Yes	No		0	VLSuppressed	Worsened
463	Kisenyi HC	2023-08-02	Female	48	Completed primary	Born again	Divorced/separated	Employed by public		46	1	1	TDF/3TC/DTG	First line	TDF/3TC/DTG	.	Stage I			No	No	No	No	.	Non Suppresed	No	No	Yes	No		0	VLSuppressed	Worsened
731	Kisenyi HC	2023-08-02	Male	40	Completed primary	Protestant	Single/never marri	Employed by privat		61	1	1	TDF/3TC/DTG	First line	TDF/3TC/DTG	.	Stage I			No	No	No	No	.	Suppressed	No	No	Yes	No		0	VLSuppressed	No change
152	Kisenyi HC	2023-08-02	Male	33	Completed primary	Catholic	Married/cohabiting	Employed by public		87	1	1	TDF/3TC/DTG	First line	TDF/3TC/DTG	.	Stage I			No	No	No	No	.	Suppressed	No	No	Yes	No		0	VLSuppressed	No change
26	Kisenyi HC	2023-08-02	Female	35	Completed primary	Protestant	Divorced/separated	Employed by privat		73	20	1	TDF/3TC/DTG	First line	TDF/3TC/DTG	.	Stage I			No	No	No	No	.	Non Suppresed	No	No	Yes	No		0	VLSuppressed	Worsened
88	Kisenyi HC	2023-08-02	Female	44	Completed primary	Catholic	Divorced/separated	Employed by privat		62	1	1	TDF/3TC/DTG	First line	TDF/3TC/DTG	.	Stage I			No	No	No	No	.	Suppressed	No	No	Yes	No		0	VLSuppressed	No change
411	Kisenyi HC	2023-08-02	Female	49	Completed primary	Born again	Divorced/separated	Self employed/ Bus		76	580	1	TDF/3TC/DTG	First line	TDF/3TC/DTG	.	Stage I			No	No	No	No	.	Suppressed	No	No	Yes	No		0	VLSuppressed	No change
490	Kisenyi HC	2023-08-01	Female	36	Completed secondary	Catholic	Married/cohabiting	Employed by public		67	1	1	TDF/3TC/DTG	First line	TDF/3TC/DTG	.	Stage I			No	No	No	No	.	Suppressed	No	No	Yes	No		0	VLSuppressed	No change
369	Kisenyi HC	2023-08-02	Male	50	Completed primary	Born again	Married/cohabiting	Employed by privat		68	1	1	TDF/3TC/DTG	First line	TDF/3TC/DTG	.	Stage I			No	No	No	No	.	Suppressed	No	No	Yes	Yes		0	VLSuppressed	No change
421	Kisenyi HC	2023-08-02	Female	25	Completed secondary	Protestant	Divorced/separated	Self employed/ Bus		53	1	1	TDF/3TC/DTG	First line	TDF/3TC/DTG	.	Stage I			No	No	No	No	.	Suppressed	No	No	Yes	No		0	VLSuppressed	No change
251	Kisenyi HC	2023-08-02	Female	26	Completed secondary	Catholic	Divorced/separated	Self employed/ Bus		71	1	1	TDF/3TC/DTG	First line	TDF/3TC/DTG	.	Stage I			No	No	No	No	.	Suppressed	No	No	Yes	No		0	VLSuppressed	No change
437	Kisenyi HC	2023-08-02	Female	24	Completed secondary	Catholic	Married/cohabiting	Self employed/ Bus		231	1	1	TDF/3TC/DTG	First line	TDF/3TC/DTG	.	Stage I			No	No	No	No	.	Suppressed	No	No	Yes	Yes		0	VLSuppressed	No change
246	Kisenyi HC	2023-08-02	Female	37	Completed primary	Protestant	Divorced/separated	Self employed/ Bus		76	1	1	TDF/3TC/DTG	First line	TDF/3TC/DTG	.	Stage I			No	No	No	No	.	Suppressed	No	No	Yes	No		0	VLSuppressed	No change
32	Kisenyi HC	2023-08-02	Male	47	Completed secondary	Protestant	Married/cohabiting	Employed by privat		80	1	1	TDF/3TC/DTG	First line	TDF/3TC/DTG	.	Stage I			No	No	No	No	.	Suppressed	No	No	Yes	No		0	VLSuppressed	No change
213	Kisenyi HC	2023-08-02	Female	42	Completed secondary	Catholic	Single/never marri	Not working/ emplo		43	1	1	TDF/3TC/DTG	First line	TDF/3TC/DTG	.	Stage I			No	No	No	No	.	Suppressed	No	No	Yes	No		0	VLSuppressed	No change
377	Kisenyi HC	2023-08-02	Male	45	Completed secondary	Protestant	Married/cohabiting	Employed by public		55	1	1	TDF/3TC/DTG	First line	TDF/3TC/DTG	.	Stage I			No	No	No	No	.	Non Suppresed	No	No	Yes	No		0	VLSuppressed	Worsened
63	Kisenyi HC	2023-08-02	Male	24	Completed secondary	Moslem	Married/cohabiting	Self employed/ Bus		88	1	1	TDF/3TC/DTG	First line	TDF/3TC/DTG	.	Stage I			No	No	No	No	.	Suppressed	No	No	Yes	No		0	VLSuppressed	No change
124	Kisenyi HC	2023-08-02	Male	54	Completed primary	Protestant	Married/cohabiting	Employed by public		92	1	1	TDF/3TC/DTG	First line	TDF/3TC/DTG	.	Stage I			No	No	No	No	.	Suppressed	No	No	Yes	No		0	VLSuppressed	No change
4223	Kisenyi HC	2023-08-03	Male	57	Completed primary	Protestant	Single/never marri	Employed by privat		79	1	1	TDF/3TC/DTG	First line	TDF/3TC/DTG	.	Stage I			No	No	No	No	.	Suppressed	No	No	Yes	No		0	VLSuppressed	No change
76	Kisenyi HC	2023-08-03	Female	31	Completed primary	Protestant	Others	Not working/ emplo		349	1	1	TDF/3TC/DTG	First line	TDF/3TC/DTG	.	Stage I			No	No	No	No	.	Suppressed	No	No	Yes	No		0	VLSuppressed	No change
321	Kisenyi HC	2023-08-03	Female	45	Completed primary	Catholic	Divorced/separated	Self employed/ Bus		58	1	1	TDF/3TC/DTG	First line	TDF/3TC/DTG	.	Stage I			No	No	No	No	.	Suppressed	No	No	Yes	No		0	VLSuppressed	No change
162	Kisenyi HC	2023-08-03	Male	54	Completed secondary	Protestant	Married/cohabiting	Employed by public		90	1	1	TDF/3TC/DTG	First line	TDF/3TC/DTG	.	Stage I			No	No	No	No	.	Suppressed	No	No	Yes	No		0	VLSuppressed	No change
42	Mulago ISS Clinic	2023-08-03	Male	50	Completed tertiary	Protestant	Married/cohabiting	Self employed/ Bus		58	1	1	TDF/3TC/DTG	First line	TDF/3TC/DTG	.	Stage I			No	No	No	No	.	Suppressed	No	No	Yes	No		0	VLSuppressed	No change
21	Mulago ISS Clinic	2023-08-08	Male	34	Completed secondary	Catholic	Married/cohabiting	Employed by public		76	30	50	TDF/3TC/DTG	First line	TDF/3TC/DTG	.	Stage I			No	No	No	No	.	Non Suppresed	No	No	Yes	No		0	VLSuppressed	Worsened
132	Mulago ISS Clinic	2023-08-08	Male	59	Completed primary	Protestant	Married/cohabiting	Self employed/ Bus		64	80	1	TDF/3TC/DTG	First line	TDF/3TC/DTG	.	Stage I			No	No	No	No	.	Suppressed	No	No	Yes	No		0	VLSuppressed	No change
387	Mulago ISS Clinic	2023-08-08	Female	34	Completed primary	Protestant	Married/cohabiting	Self employed/ Bus		83	1	1	TDF/3TC/DTG	First line	TDF/3TC/DTG	.	Stage I			No	No	No	No	.	Suppressed	No	No	Yes	No		0	VLSuppressed	No change
165	Mulago ISS Clinic	2023-08-08	Female	30	Completed primary	Protestant	Divorced/separated	Employed by privat		91	1	1	TDF/3TC/DTG	First line	TDF/3TC/DTG	.	Stage I			No	No	No	No	.	Suppressed	No	No	Yes	No		0	VLSuppressed	No change
171	Mulago ISS Clinic	2023-08-08	Female	22	Completed secondary	Moslem	Single/never marri	Self employed/ Bus		44	67	34	TDF/3TC/DTG	First line	TDF/3TC/DTG	.	Stage I			No	No	No	Yes	.	Non Suppresed	Yes	Yes	Yes	No		0	VLSuppressed	Worsened
151	Mulago ISS Clinic	2023-08-08	Female	72	Completed primary	Catholic	Married/cohabiting	Self employed/ Bus		55	1	1	TDF/3TC/DTG	First line	TDF/3TC/DTG	.	Stage I			No	No	No	No	.	Suppressed	No	No	Yes	No		0	VLSuppressed	No change
162	Mulago ISS Clinic	2023-08-08	Male	58	Completed primary	Protestant	Single/never marri	Self employed/ Bus		58	1	1	TDF/3TC/DTG	First line	TDF/3TC/DTG	.	Stage I			No	No	No	No	.	Suppressed	No	No	Yes	No		0	VLSuppressed	No change
120	Mulago ISS Clinic	2023-08-08	Female	31	Completed secondary	Protestant	Married/cohabiting	Employed by public		41	1	1	TDF/3TC/DTG	First line	TDF/3TC/DTG	.	Stage I			No	No	No	No	.	Suppressed	No	No	Yes	No		0	VLSuppressed	No change
182	Mulago ISS Clinic	2023-08-08	Female	74	Completed secondary	Born again	Single/never marri	Not working/ emplo		77	1	1	TDF/3TC/DTG	First line	TDF/3TC/DTG	.	Stage I			No	No	No	No	.	Suppressed	No	No	Yes	No		0	VLSuppressed	No change
256	Mulago ISS Clinic	2023-08-08	Female	50	Completed secondary	Protestant	Married/cohabiting	Employed by privat		84	20	50	TDF/3TC/DTG	First line	TDF/3TC/DTG	.	Stage I			No	No	No	No	.	Suppressed	No	No	Yes	No		0	VLSuppressed	No change
252	Mulago ISS Clinic	2023-08-08	Female	21	Completed tertiary	Catholic	Divorced/separated	Self employed/ Bus		82	1	1	TDF/3TC/DTG	First line	TDF/3TC/DTG	.	Stage I			No	No	No	No	.	Suppressed	No	No	Yes	No		0	VLSuppressed	No change
871	Mulago ISS Clinic	2023-08-08	Female	63	Completed primary	Born again	Married/cohabiting	Employed by privat		53	1	1	TDF/3TC/DTG	First line	TDF/3TC/DTG	.	Stage I			No	No	No	No	.	Suppressed	No	No	Yes	No		0	VLSuppressed	No change
618	Mulago ISS Clinic	2023-08-08	Female	23	Completed tertiary	Protestant	Divorced/separated	Employed by public		64	1	1	TDF/3TC/DTG	First line	TDF/3TC/DTG	.	Stage I			No	No	No	No	.	Suppressed	No	No	Yes	No		0	VLSuppressed	No change
197	Mulago ISS Clinic	2023-08-08	Female	57	Completed primary	Protestant	Married/cohabiting	Employed by privat		92	1	1	TDF/3TC/DTG	First line	TDF/3TC/DTG	.	Stage I			No	No	No	No	2	Non Suppresed	No	No	Yes	No		0	VLSuppressed	Worsened
231	Mulago ISS Clinic	2023-08-08	Female	64	None	Born again	Married/cohabiting	Employed by privat		74	1	1	TDF/3TC/DTG	First line	TDF/3TC/DTG	.	Stage I			No	No	No	No	.	Suppressed	No	No	Yes	No		0	VLSuppressed	No change
239	Mulago ISS Clinic	2023-08-08	Female	35	Completed secondary	Moslem	Divorced/separated	Employed by privat		44	1	1	TDF/3TC/DTG	First line	TDF/3TC/DTG	.	Stage I			No	No	No	No	.	Suppressed	No	No	Yes	No		0	VLSuppressed	No change
71	Mulago ISS Clinic	2023-08-08	Female	23	Completed secondary	Catholic	Married/cohabiting	Employed by privat		65	1	1	TDF/3TC/DTG	First line	TDF/3TC/DTG	.	Stage I			No	No	No	No	.	Suppressed	No	No	Yes	No		0	VLSuppressed	No change
86	Mulago ISS Clinic	2023-08-08	Male	51	Completed secondary	Protestant	Divorced/separated	Self employed/ Bus		53	1	1	TDF/3TC/DTG	First line	TDF/3TC/DTG	.	Stage I			No	No	No	No	.	Suppressed	Yes	Yes	Yes	No		0	VLSuppressed	No change
102	Mulago ISS Clinic	2023-08-08	Male	62	Completed primary	Catholic	Divorced/separated	Employed by privat		61	1	1	TDF/3TC/DTG	First line	TDF/3TC/DTG	.	Stage I			No	No	No	No	.	Suppressed	No	No	Yes	No		0	VLSuppressed	No change
748	Mulago ISS Clinic	2023-08-08	Female	57	Completed primary	Catholic	Single/never marri	Self employed/ Bus		72	1	1	TDF/3TC/DTG	First line	TDF/3TC/DTG	.	Stage I			No	No	No	No	.	Suppressed	No	No	Yes	No		0	VLSuppressed	No change
72	Mulago ISS Clinic	2023-08-08	Female	41	Completed primary	Protestant	Divorced/separated	Self employed/ Bus		60	50	1	TDF/3TC/DTG	First line	TDF/3TC/DTG	.	Stage I			No	No	No	No	.	Suppressed	No	No	Yes	No		0	VLSuppressed	No change
131	Mulago ISS Clinic	2023-08-08	Female	48	Completed primary	Protestant	Married/cohabiting	Self employed/ Bus		62	1	1	TDF/3TC/DTG	First line	TDF/3TC/DTG	.	Stage I			No	No	No	No	.	Suppressed	No	No	Yes	No		0	VLSuppressed	No change
225	Mulago ISS Clinic	2023-08-08	Female	20	Completed secondary	Protestant	Married/cohabiting	Employed by public		62	1	1	TDF/3TC/DTG	First line	TDF/3TC/DTG	.	Stage I			No	No	No	No	.	Suppressed	No	No	Yes	No		0	VLSuppressed	No change
368	Mulago ISS Clinic	2023-08-08	Female	21	Completed secondary	Protestant	Divorced/separated			55	1	50	TDF/3TC/DTG	First line	TDF/3TC/DTG	.	Stage I			No	No	No	No	.	Non Suppresed	No	No	Yes	No		0	VLSuppressed	Worsened
75	Mulago ISS Clinic	2023-08-08	Female	43	Completed primary	Protestant	Divorced/separated	Self employed/ Bus		43	1	50	TDF/3TC/DTG	First line	TDF/3TC/DTG	.	Stage I			No	No	No	No	.	Suppressed	No	No	Yes	No		0	VLSuppressed	No change
88	Mulago ISS Clinic	2023-08-08	Female	45	Completed tertiary	Catholic	Married/cohabiting	Employed by privat		49	1	1	ABC/3TC/DTG	First line	TDF/3TC/DTG	.	Stage I			No	No	No	No	.	Suppressed	No	No	Yes	No		0	VLSuppressed	No change
115	Mulago ISS Clinic	2023-08-08	Female	53	Completed secondary	Moslem	Divorced/separated	Self employed/ Bus		73	1	1	TDF/3TC/DTG	First line	TDF/3TC/DTG	.	Stage I			No	No	No	No	.	Suppressed	No	No	Yes	No		0	VLSuppressed	No change
100	Mulago ISS Clinic	2023-08-08	Female	22	Completed secondary	Moslem	Divorced/separated	Self employed/ Bus		51	1	1	TDF/3TC/DTG	First line	TDF/3TC/DTG	.	Stage I			No	No	No	No	.	Suppressed	No	No	Yes	No		0	VLSuppressed	No change
81	Mulago ISS Clinic	2023-08-08	Female	40	Completed secondary	Protestant	Divorced/separated	Self employed/ Bus		64	1	1	TDF/3TC/DTG	First line	TDF/3TC/DTG	.	Stage I			No	No	No	No	.	Suppressed	No	No	Yes	No		0	VLSuppressed	No change
202	Mulago ISS Clinic	2023-08-08	Female	34	Completed primary	Protestant	Married/cohabiting	Self employed/ Bus		58	1	1	TDF/3TC/DTG	First line	TDF/3TC/DTG	.	Stage I			No	No	No	No	.	Suppressed	No	No	Yes	No		0	VLSuppressed	No change
52	Mulago ISS Clinic	2023-08-08	Female	33	Completed secondary	Protestant	Married/cohabiting	Employed by public		89	1	1	TDF/3TC/DTG	First line	TDF/3TC/DTG	.	Stage I			No	No	No	No	.	Suppressed	No	No	Yes	No		0	VLSuppressed	No change
62	Mulago ISS Clinic	2023-08-08	Female	42	Completed secondary	Moslem	Divorced/separated	Employed by privat		57	1	1	TDF/3TC/DTG	First line	TDF/3TC/DTG	.	Stage I			No	No	No	No	.	Suppressed	No	No	Yes	No		0	VLSuppressed	No change
75	Mulago ISS Clinic	2023-08-08	Male	24	Completed primary	Protestant	Single/never marri	Self employed/ Bus		60	1	1	TDF/3TC/DTG	First line	TDF/3TC/DTG	.	Stage I			No	No	No	No	.	Suppressed	No	No	Yes	No		0	VLSuppressed	No change
140	Mulago ISS Clinic	2023-08-08	Female	33	Completed primary	Protestant	Married/cohabiting	Employed by privat		60	1	1	TDF/3TC/DTG	First line	TDF/3TC/DTG	.	Stage I			No	No	No	No	.	Suppressed	No	No	Yes	No		0	VLSuppressed	No change
342	Mulago ISS Clinic	2023-08-08	Male	34	Completed secondary	Protestant	Divorced/separated	Employed by public		57	1	1	TDF/3TC/DTG	First line	TDF/3TC/DTG	.	Stage I			No	No	No	No	.	Suppressed	No	No	Yes	No		0	VLSuppressed	No change
200	Mulago ISS Clinic	2023-08-08	Female	38	Completed tertiary	Protestant	Divorced/separated	Self employed/ Bus		56	1	1	TDF/3TC/DTG	First line	TDF/3TC/DTG	.	Stage I			No	No	No	No	.	Suppressed	No	No	Yes	No		0	VLSuppressed	No change
38	Mulago ISS Clinic	2023-08-08	Female	22	Completed secondary	Protestant	Married/cohabiting	Self employed/ Bus		79	50	50	TDF/3TC/DTG	First line	TDF/3TC/DTG	.	Stage I			No	No	No	No	.	Non Suppresed	No	No	Yes	No		0	VLSuppressed	Worsened
121	Mulago ISS Clinic	2023-08-08	Male	21	Completed secondary	Protestant	Married/cohabiting	Self employed/ Bus		90	1	1	TDF/3TC/DTG	First line	TDF/3TC/DTG	.	Stage I			No	No	No	No	.	Suppressed	No	No	Yes	No		0	VLSuppressed	No change
190	Mulago ISS Clinic	2023-08-08	Male	51	Completed tertiary	Catholic	Married/cohabiting	Employed by privat		73	1	1	TDF/3TC/DTG	First line	TDF/3TC/DTG	.	Stage I			No	No	No	No	.	Suppressed	No	No	Yes	No		0	VLSuppressed	No change
421	Mulago ISS Clinic	2023-08-09	Female	36	Completed primary	Catholic	Married/cohabiting	Employed by public		78	1	1	TDF/3TC/DTG	First line	TDF/3TC/DTG	.	Stage I			No	No	No	No	.	Suppressed	No	No	Yes	No	No	0	VLSuppressed	No change
61	Mulago ISS Clinic	2023-08-09	Female	32	Completed secondary	Catholic	Married/cohabiting	Self employed/ Bus		85	70	1	TDF/3TC/DTG	First line	TDF/3TC/DTG	.	Stage I			No	No	No	No	.	Suppressed	No	No	Yes	No	No	0	VLSuppressed	No change
336	Mulago ISS Clinic	2023-08-09	Male	33	Completed secondary	Moslem	Divorced/separated	Self employed/ Bus		55	85	1	TDF/3TC/DTG	First line	TDF/3TC/DTG	.	Stage I			No	No	No	No	.	Suppressed	No	No	Yes	No	No	0	VLSuppressed	No change
128	Mulago ISS Clinic	2023-08-09	Female	63	Completed secondary	Protestant	Divorced/separated	Employed by privat		53	1	1	TDF/3TC/DTG	First line	TDF/3TC/DTG	.	Stage I			No	No	No	No	.	Suppressed	No	No	Yes	No	No	0	VLSuppressed	No change
56	Mulago ISS Clinic	2023-08-09	Female	22	Completed secondary	Protestant	Divorced/separated	Self employed/ Bus		50	1	1	TDF/3TC/DTG	First line	TDF/3TC/DTG	.	Stage I			No	No	No	No	.	Suppressed	No	No	Yes	No	Yes	0	VLSuppressed	No change
349	Mulago ISS Clinic	2023-09-08	Female	50	Completed secondary	Protestant				54	50	1050	TDF/3TC/DTG	First line	TDF/3TC/DTG	.	Stage I			No	No	No	No	.	Non Suppresed	No	No	Yes	No	No	0	VLSuppressed	Worsened
316	Mulago ISS Clinic	2023-08-09	Female	54	Completed secondary	Protestant	Married/cohabiting	Employed by privat		79	86	50	TDF/3TC/DTG	First line	TDF/3TC/DTG	.	Stage I			No	No	No	No	.	Suppressed	No	No	Yes	No	No	0	VLSuppressed	No change
101	Mulago ISS Clinic	2023-08-09	Male	43	Completed primary	Protestant	Married/cohabiting	Self employed/ Bus		52	1	1	TDF/3TC/DTG	First line	TDF/3TC/DTG	.	Stage I			No	No	No	No	.	Suppressed	No	No	Yes	No	Yes	0	VLSuppressed	No change
1209	Mulago ISS Clinic	2023-08-09	Male	60	Completed primary	Protestant	Married/cohabiting	Employed by public		86	50	86	TDF/3TC/DTG	First line	TDF/3TC/DTG	.	Stage I			No	No	No	No	.	Non Suppresed	No	No	Yes	No	No	0	VLSuppressed	Worsened
460	Mulago ISS Clinic	2023-09-09	Male	35						60	50	1	TDF/3TC/EFV	Second line	TDF/3TC/EFV	.	Stage I			No	No	No	No	.	Suppressed	No	No	Yes	No	No	0	VLSuppressed	No change
455	Mulago ISS Clinic	2023-08-09	Female	43	Completed primary	Catholic	Single/never marri	Employed by privat		63	1	1	TDF/3TC/DTG	First line	TDF/3TC/DTG	.	Stage I			No	No	No	No	.	Suppressed	No	No	Yes	No	No	0	VLSuppressed	No change
288	Mulago ISS Clinic	2023-08-09	Male	70	Completed primary	Protestant	Divorced/separated	Self employed/ Bus		56	1	1	TDF/3TC/DTG	First line	TDF/3TC/DTG	.	Stage I			No	No	No	No	.	Suppressed	No	No	Yes	No	No	0	VLSuppressed	No change
492	Mulago ISS Clinic	2023-08-09	Female	31	Completed secondary	Protestant	Divorced/separated	Employed by public		70	1	1	TDF/3TC/DTG	First line	TDF/3TC/DTG	.	Stage I			No	No	No	No	.	Suppressed	No	No	Yes	No	No	0	VLSuppressed	No change
311	Mulago ISS Clinic	2023-08-09	Male	23	Completed primary	Catholic	Married/cohabiting	Self employed/ Bus		66	1	1	TDF/3TC/DTG	First line	TDF/3TC/DTG	.	Stage I			No	No	No	No	.	Suppressed	No	No	Yes	No	No	0	VLSuppressed	No change
497	Mulago ISS Clinic	2023-08-09	Female	46	Completed primary	Catholic	Divorced/separated	Employed by public		75	1	1	TDF/3TC/DTG	First line	TDF/3TC/DTG	.	Stage I			No	No	No	No	.	Suppressed	No	No	Yes	Yes	No	0	VLSuppressed	No change
423	Mulago ISS Clinic	2023-08-09	Female	29	Completed primary	Catholic	Single/never marri	Self employed/ Bus		55	50	50	TDF/3TC/DTG	First line	TDF/3TC/DTG	.	Stage I			No	No	No	No	.	Non Suppresed	No	No	Yes	No	No	0	VLSuppressed	Worsened
373	Mulago ISS Clinic	2023-08-09	Female	54	Completed primary	Protestant	Divorced/separated	Self employed/ Bus		84	50	50	TDF/3TC/DTG	First line	TDF/3TC/DTG	.	Stage I			No	No	No	No	.	Suppressed	No	No	Yes	No	No	0	VLSuppressed	No change
651	Mulago ISS Clinic	2023-09-08	Female	39	Completed secondary	Catholic	Divorced/separated	Self employed/ Bus		55	1	1	TDF/3TC/DTG	First line	TDF/3TC/DTG	.	Stage I			No	No	No	No	.	Suppressed	No	No	Yes	No	No	0	VLSuppressed	No change
305	Mulago ISS Clinic	2023-08-09	Male	53	Completed primary	Catholic	Married/cohabiting	Self employed/ Bus		86	50	1	TDF/3TC/DTG	First line	TDF/3TC/DTG	.	Stage I			No	No	No	No	.	Suppressed	No	No	Yes	No	No	0	VLSuppressed	No change
292	Mulago ISS Clinic	2023-08-09	Female	43	Completed tertiary	Protestant	Married/cohabiting	Employed by public		75	1	1	TDF/3TC/DTG	First line	TDF/3TC/DTG	.	Stage I			No	No	No	No	.	Suppressed	No	No	Yes	No	No	0	VLSuppressed	No change
246	Mulago ISS Clinic	2023-08-09	Female	33	Completed primary	Protestant	Married/cohabiting	Employed by public		58	1	1	TDF/3TC/DTG	First line	TDF/3TC/DTG	.	Stage I			No	No	No	No	.	Suppressed	No	No	Yes	No	No	0	VLSuppressed	No change
329	Mulago ISS Clinic	2023-08-09	Female	50	Completed primary	Catholic	Single/never marri	Self employed/ Bus		66	1	1	TDF/3TC/DTG	First line	TDF/3TC/DTG	.	Stage I			No	No	No	No	.	Suppressed	No	No	Yes	No	No	0	VLSuppressed	No change
73	Mulago ISS Clinic	2023-08-09	Female	18	Completed secondary	Catholic	Single/never marri	Self employed/ Bus		54	20	77	TDF/3TC/DTG	First line	TDF/3TC/DTG	.	Stage I			No	No	No	No	.	Suppressed	No	No	Yes	No	No	0	VLSuppressed	No change
187	Mulago ISS Clinic	2023-08-09	Female	19	Completed secondary	Moslem	Divorced/separated	Self employed/ Bus		50	1	1	TDF/3TC/DTG	First line	TDF/3TC/DTG	.	Stage I			No	No	No	No	.	Suppressed	No	No	Yes	No	No	0	VLSuppressed	No change
551	Mulago ISS Clinic	2023-09-09	Female	50	Completed tertiary	Protestant	Single/never marri	Employed by public		84	128	50	TDF/3TC/DTG	First line	TDF/3TC/DTG	.	Stage I			No	No	No	No	.	Suppressed	No	No	Yes	No	No	0	VLSuppressed	No change
93	Mulago ISS Clinic	2023-09-08	Female	26	Completed secondary	Catholic	Divorced/separated	Self employed/ Bus		49	1	1	TDF/3TC/DTG	First line	TDF/3TC/DTG	.	Stage I			No	No	No	No	.	Suppressed	No	No	Yes	No	No	0	VLSuppressed	No change
557	Mulago ISS Clinic	2023-08-09	Female	32						51	1	1	TDF/3TC/DTG	First line	TDF/3TC/DTG	.	Stage I			No	No	No	No	.	Suppressed	No	No	Yes	No	No	0	VLSuppressed	No change
456	Mulago ISS Clinic	2023-08-09	Female	22	Completed secondary	Catholic	Married/cohabiting	Self employed/ Bus		70	50	1	TDF/3TC/DTG	First line	TDF/3TC/DTG	.	Stage I			No	No	No	No	.	Suppressed	No	No	Yes	No	No	0	VLSuppressed	No change
46	Mulago ISS Clinic	2023-08-09	Female	21	Completed secondary	Protestant	Divorced/separated	Employed by privat		52	55	82	TDF/3TC/DTG	First line	TDF/3TC/DTG	.	Stage I			No	No	No	No	.	Non Suppresed	No	No	Yes	No	No	0	VLSuppressed	Worsened
170	Mulago ISS Clinic	2023-08-09	Female	33	Completed secondary	Moslem	Divorced/separated	Employed by privat		56	1	1	TDF/3TC/DTG	First line	TDF/3TC/DTG	.	Stage I			No	No	No	No	.	Suppressed	No	No	Yes	No	No	0	VLSuppressed	No change
614	Mulago ISS Clinic	2023-08-09	Female	20	Completed primary	Born again	Married/cohabiting			60	75	1	TDF/3TC/DTG	First line	TDF/3TC/DTG	.	Stage I			No	No	No	No	.	Suppressed	No	No	Yes	No	No	0	VLSuppressed	No change
774	Mulago ISS Clinic	2023-08-09	Female	35	Completed primary	Catholic	Single/never marri	Self employed/ Bus		75	1	1	TDF/3TC/DTG	First line	TDF/3TC/DTG	.	Stage I			No	No	No	No	.	Suppressed	No	No	Yes	Yes	No	0	VLSuppressed	No change
532	Mulago ISS Clinic	2023-08-09	Male	41	Completed secondary	Catholic	Divorced/separated	Self employed/ Bus		81	1	1	TDF/3TC/DTG	First line	TDF/3TC/DTG	.	Stage I			No	No	No	No	.	Non Suppresed	No	No	Yes	No	No	0	VLSuppressed	Worsened
272	Mulago ISS Clinic	2023-08-09	Female	45	Completed secondary	Protestant	Married/cohabiting	Employed by privat		62	1	1	TDF/3TC/DTG	First line	TDF/3TC/DTG	.	Stage I			No	No	No	No	.	Suppressed	No	No	Yes	No	No	0	VLSuppressed	No change
425	Mulago ISS Clinic	2023-08-09	Female	33	Completed tertiary	Catholic	Married/cohabiting	Self employed/ Bus		63	1	1	TDF/3TC/DTG	First line	TDF/3TC/DTG	.	Stage I			No	No	No	No	.	Suppressed	No	Yes	Yes	No	No	0	VLSuppressed	No change
164	Mulago ISS Clinic	2023-08-09	Male	32	Completed primary	Moslem	Divorced/separated	Self employed/ Bus		88	1	1	TDF/3TC/DTG	First line	TDF/3TC/DTG	.	Stage I			No	No	No	No	.	Suppressed	No	No	Yes	No	No	0	VLSuppressed	No change
311	Mulago ISS Clinic	2023-08-09	Male	47	Completed secondary	Protestant	Divorced/separated	Employed by privat		64	1	1	TDF/3TC/DTG	First line	TDF/3TC/DTG	.	Stage I			No	No	No	No	.	Suppressed	No	No	Yes	No	No	0	VLSuppressed	No change
106	Mulago ISS Clinic	2023-08-09	Female	46	Completed secondary	Protestant	Divorced/separated	Self employed/ Bus		59	1	1	TDF/3TC/DTG	First line	TDF/3TC/DTG	.	Stage I			No	No	No	No	.	Suppressed	No	No	Yes	No	No	0	VLSuppressed	No change
446	Mulago ISS Clinic	2023-08-09	Male	34			Divorced/separated	Self employed/ Bus		53	20	1	TDF/3TC/DTG	First line	TDF/3TC/DTG	.	Stage I			No	No	No	No	.	Suppressed	Yes	No	Yes	No	No	0	VLSuppressed	No change
767	Mulago ISS Clinic	2023-08-09	Female	41						61	50	1	TDF/3TC/DTG	First line	TDF/3TC/DTG	.	Stage I			No	No	No	No	.	Suppressed	No	No	Yes	No	No	0	VLSuppressed	No change
138	Mulago ISS Clinic	2023-08-09	Male	57		Protestant	Single/never marri	Self employed/ Bus		63	63	1	TDF/3TC/DTG	First line	TDF/3TC/DTG	.	Stage I			No	No	No	No	.	Suppressed	No	No	Yes	No	No	0	VLSuppressed	No change
271	Mulago ISS Clinic	2023-08-09	Female	27	Completed secondary	Protestant	Single/never marri	Employed by privat		84	1	1	TDF/3TC/DTG	First line	TDF/3TC/DTG	.	Stage I			No	No	No	No	.	Suppressed	No	No	Yes	No	No	0	VLSuppressed	No change
290	Mulago ISS Clinic	2023-08-09	Male	22	Completed tertiary	Protestant	Married/cohabiting	Employed by privat		88	50	50	TDF/3TC/DTG	First line	TDF/3TC/DTG	.	Stage I			No	No	No	No	.	Non Suppresed	No	No	Yes	No	No	0	VLSuppressed	Worsened
583	Mulago ISS Clinic	2023-08-09	Female	31	Completed tertiary		Single/never marri	Employed by privat		46	1	1	TDF/3TC/DTG	First line	TDF/3TC/DTG	.	Stage I			No	No	No	No	.	Suppressed	No	No	Yes	No	No	0	VLSuppressed	No change
573	Mulago ISS Clinic	2023-08-09	Male	49	Completed tertiary	Catholic	Single/never marri	Self employed/ Bus		72	1	1	TDF/3TC/DTG	First line	TDF/3TC/DTG	.	Stage I			No	No	No	No	.	Suppressed	No	No	Yes	No	No	0	VLSuppressed	No change
196	Mulago ISS Clinic	2023-08-09	Male	24	Completed secondary	Protestant	Divorced/separated	Self employed/ Bus		76	1	1	TDF/3TC/DTG	First line	TDF/3TC/DTG	.	Stage I			No	No	No	No	.	Suppressed	No	No	Yes	No	No	0	VLSuppressed	No change
357	Mulago ISS Clinic	2023-08-09	Male	22	Completed tertiary	Catholic	Single/never marri	Self employed/ Bus		91	87300	87300	TDF/3TC/DTG	First line	TDF/3TC/DTG	.	Stage I			No	No	No	No	.	Non Suppresed	No	No	Yes	No	No	0	NonSuppressed	No change
645	Mulago ISS Clinic	2023-09-08	Male	30	Completed tertiary	Moslem	Married/cohabiting	Employed by public		70	1	1	TDF/3TC/DTG	First line	TDF/3TC/DTG	.	Stage I			No	No	No	No	.	Suppressed	No	No	Yes	No	No	0	VLSuppressed	No change
751	Mulago ISS Clinic	2023-08-09	Female	53		Protestant	Divorced/separated	Self employed/ Bus		55	110	1	TDF/3TC/DTG	First line	TDF/3TC/DTG	.	Stage I			No	No	No	No	.	Suppressed	No	No	Yes	No	No	0	VLSuppressed	No change
790	Mulago ISS Clinic	2023-08-09	Female	32	Completed secondary	Protestant	Divorced/separated	Self employed/ Bus		60	235	50	TDF/3TC/DTG	First line	TDF/3TC/DTG	.	Stage I			No	No	No	No	.	Non Suppresed	No	No	Yes	No	Yes	0	VLSuppressed	Worsened
263	Mulago ISS Clinic	2023-08-09	Male	23	Completed tertiary	Catholic	Single/never marri	Not working/ emplo		80	20	1	TDF/3TC/DTG	First line	TDF/3TC/DTG	.	Stage I			No	No	No	No	.	Suppressed	Yes	No	Yes	No	Yes	0	VLSuppressed	No change
754	Mulago ISS Clinic	2023-08-09	Male	32	Completed secondary	Catholic	Divorced/separated	Self employed/ Bus		71	1	1	TDF/3TC/DTG	First line	TDF/3TC/DTG	.	Stage I			No	No	No	No	.	Suppressed	No	No	Yes	No	No	0	VLSuppressed	No change
67	Mulago ISS Clinic	2023-08-09	Female	35	Completed tertiary	Protestant	Single/never marri	Employed by privat		40	1	1	TDF/3TC/EFV	Second line	TDF/3TC/DTG	.	Stage II			No	No	No	No	.	Suppressed	No	No	Yes	No	No	0	VLSuppressed	No change
236	Mulago ISS Clinic	2023-08-09	Female	32	Completed secondary	Born again	Divorced/separated	Employed by privat		42	1250	176	TDF/3TC/DTG	First line	TDF/3TC/DTG	.	Stage I			No	No	No	No	.	Suppressed	No	No	Yes	No	No	0	NonSuppressed	Improved
16	Mulago ISS Clinic	2023-08-09	Male	65	Completed secondary	Protestant	Divorced/separated	Self employed/ Bus		46	76	112	TDF/3TC/DTG	First line	TDF/3TC/DTG	.	Stage I			No	No	No	No	.	Non Suppresed	No	No	Yes	No	No	0	VLSuppressed	Worsened
122	Mulago ISS Clinic	2023-08-09	Female	63	Completed tertiary	Catholic	Single/never marri	Employed by privat		62	50	50	TDF/3TC/DTG	First line	TDF/3TC/DTG	.	Stage I			No	No	No	No	.	Non Suppresed	No	No	Yes	No	No	0	VLSuppressed	Worsened
649	Mulago ISS Clinic	2023-08-09	Female	52	Completed tertiary	Protestant	Single/never marri	Employed by privat		546	1	1	TDF/3TC/DTG	First line	TDF/3TC/DTG	.	Stage I			No	No	No	No	.	Suppressed	No	No	Yes	No	No	0	VLSuppressed	No change
866	Mulago ISS Clinic	2023-08-09	Female	25	Completed tertiary	Protestant	Divorced/separated	Self employed/ Bus		72	1	1	TDF/3TC/DTG	First line	TDF/3TC/DTG	.	Stage I			No	No	No	No	.	Suppressed	No	No	Yes	No	No	0	VLSuppressed	No change
716	Mulago ISS Clinic	2023-08-09	Female	58	Completed secondary	Protestant	Single/never marri	Employed by privat		82	1	1	TDF/3TC/DTG	First line	TDF/3TC/DTG	.	Stage I			No	No	No	No	.	Suppressed	No	No	Yes	No	No	0	VLSuppressed	No change
35	Mulago ISS Clinic	2023-08-09	Male	52		Born again	Divorced/separated	Employed by privat		60	83	1	TDF/3TC/DTG	First line	TDF/3TC/DTG	.	Stage I			No	No	No	No	.	Suppressed	No	No	Yes	No	No	0	VLSuppressed	No change
821	Mulago ISS Clinic	2023-08-09	Female	58	Completed secondary	Born again	Single/never marri	Employed by privat		66	108	50	TDF/3TC/DTG	First line	TDF/3TC/DTG	.	Stage I			No	No	No	No	.	Non Suppresed	No	No	Yes	No	No	0	VLSuppressed	Worsened
72	Mulago ISS Clinic	2023-08-09	Male	42	Completed tertiary	Moslem	Married/cohabiting	Self employed/ Bus		62	1	1	TDF/3TC/DTG	First line	TDF/3TC/DTG	.	Stage I			No	No	No	No	.	Suppressed	No	No	Yes	No	No	0	VLSuppressed	No change
168	Mulago ISS Clinic	2023-08-09	Female	42	Completed tertiary	Catholic	Married/cohabiting	Employed by privat		45	1	1	TDF/3TC/DTG	First line	TDF/3TC/DTG	.	Stage I			No	No	No	No	.	Suppressed	No	No	Yes	No	No	0	VLSuppressed	No change
615	Mulago ISS Clinic	2023-08-09	Male	58	Completed secondary	Catholic	Divorced/separated	Employed by privat		51	50	50	TDF/3TC/DTG	First line	TDF/3TC/DTG	.	Stage I			No	No	No	No	.	Non Suppresed	No	No	Yes	No	No	0	VLSuppressed	Worsened
106	Mulago ISS Clinic	2023-08-10	Female	38	Completed primary	Catholic	Married/cohabiting	Employed by privat		78	75	1	TDF/3TC/DTG	First line	TDF/3TC/DTG	.	Stage I			No	No	No	No	.	Suppressed	No	No	Yes	No	No	0	VLSuppressed	No change
43	Mulago ISS Clinic	2023-08-10	Female	57	Completed secondary	Protestant	Divorced/separated	Self employed/ Bus		56	1	1	TDF/3TC/DTG	First line	TDF/3TC/DTG	.	Stage I			No	No	No	No	.	Suppressed	No	No	Yes	No	Yes	0	VLSuppressed	No change
389	Mulago ISS Clinic	2023-08-10	Female	26	Completed secondary		Married/cohabiting	Self employed/ Bus		75	1	1	TDF/3TC/DTG	First line	TDF/3TC/DTG	.	Stage I			No	No	No	No	.	Suppressed	No	No	Yes	No	No	0	VLSuppressed	No change
247	Mulago ISS Clinic	2023-08-10	Male	32	Completed secondary	Protestant	Married/cohabiting	Employed by privat		64	50	50	TDF/3TC/DTG	First line	TDF/3TC/DTG	.	Stage I			No	No	No	No	.	Suppressed	No	No	Yes	No	No	0	VLSuppressed	No change
451	Mulago ISS Clinic	2023-08-10	Male	20	Completed primary	Protestant	Single/never marri	Not working/ emplo		79	1	1	TDF/3TC/DTG	First line	TDF/3TC/DTG	.	Stage I			No	No	No	No	.	Suppressed	No	No	Yes	No	No	0	VLSuppressed	No change
93	Mulago ISS Clinic	2023-08-10	Female	38	Completed secondary	Catholic	Married/cohabiting	Self employed/ Bus		71	1	1	TDF/3TC/DTG	First line	TDF/3TC/DTG	.	Stage I			No	No	No	No	.	Suppressed	No	No	Yes	No	No	0	VLSuppressed	No change
15	Mulago ISS Clinic	2023-08-10	Female	30	Completed tertiary	Moslem	Married/cohabiting	Self employed/ Bus		72	1	1	TDF/3TC/DTG	First line	TDF/3TC/DTG	.	Stage I			No	No	No	No	.	Suppressed	No	No	Yes	No	No	0	VLSuppressed	No change
161	Mulago ISS Clinic	2023-08-10	Female	33	Completed secondary	Born again	Married/cohabiting	Self employed/ Bus		58	1	1	TDF/3TC/DTG	First line	TDF/3TC/DTG	.	Stage I			No	No	No	No	.	Suppressed	No	No	Yes	No	No	0	VLSuppressed	No change
298	Mulago ISS Clinic	2023-08-10	Male	64	Completed tertiary		Single/never marri	Not working/ emplo		87	69	1	TDF/3TC/EFV		TDF/3TC/EFV	.	Stage I			No	No	No	No	.	Non Suppresed	No	No	Yes	No	No	0	VLSuppressed	Worsened
493	Mulago ISS Clinic	2023-08-10	Female	30		Catholic	Married/cohabiting			61	1	1	TDF/3TC/DTG	First line	TDF/3TC/DTG	.	Stage I			No	No	No	No	.	Suppressed	No	No	Yes	No	No	0	VLSuppressed	No change
252	Mulago ISS Clinic	2023-08-10	Female	27	Completed secondary	Catholic	Divorced/separated	Employed by privat		67	1	2000351	TDF/3TC/DTG	First line	TDF/3TC/DTG	.	Stage I			No	No	No	No	.	Non Suppresed	No	No	Yes	No	Yes	0	VLSuppressed	Worsened
444	Mulago ISS Clinic	2023-08-10	Female	67	Completed secondary	Catholic	Divorced/separated	Self employed/ Bus		60	1	1	TDF/3TC/DTG	First line	TDF/3TC/DTG	.	Stage I			No	No	No	No	.	Suppressed	No	No	Yes	No	No	0	VLSuppressed	No change
723	Mulago ISS Clinic	2023-08-10	Female	62	Completed primary		Single/never marri	Self employed/ Bus		54	1	1	TDF/3TC/DTG	First line	TDF/3TC/DTG	.	Stage I			No	No	No	No	.	Suppressed	No	No	Yes	No	No	0	VLSuppressed	No change
220	Mulago ISS Clinic	2023-08-10	Female	18	Completed secondary			Self employed/ Bus	134	29	1	1	TDF/3TC/DTG	First line	TDF/3TC/DTG	.	Stage III			No	No	No	No	.	Suppressed	No	No	Yes	No	No	0	VLSuppressed	No change
129	Mulago ISS Clinic	2023-08-10	Male	33	Completed primary	Moslem	Single/never marri	Self employed/ Bus		47	1	1	TDF/3TC/DTG	First line	TDF/3TC/DTG	.	Stage I			No	No	No	No	.	Suppressed	No	No	Yes	No	No	0	VLSuppressed	No change
337	Mulago ISS Clinic	2023-08-10	Female	49	Completed secondary	Protestant	Married/cohabiting	Self employed/ Bus		89	1	1	TDF/3TC/DTG	First line	TDF/3TC/DTG	.	Stage I			No	No	No	No	.	Suppressed	No	No	Yes	No	Yes	0	VLSuppressed	No change
892	Mulago ISS Clinic	2023-08-10	Female	31	Completed primary		Divorced/separated	Self employed/ Bus		61	50	50	TDF/3TC/DTG	First line	TDF/3TC/DTG	.	Stage I			No	No	No	No	.	Non Suppresed	No	No	Yes	No	No	0	VLSuppressed	Worsened
203	Mulago ISS Clinic	2023-08-10	Female	33	Completed secondary	Protestant	Married/cohabiting	Self employed/ Bus		91	3900	414	TDF/3TC/EFV	First line	TDF/3TC/DTG	.	Stage II			No	No	No	No	.	Non Suppresed	No	No	Yes	No	No	0	NonSuppressed	No change
461	Mulago ISS Clinic	2023-08-10	Male	34	Completed secondary	Catholic	Divorced/separated	Self employed/ Bus		53	1	1	TDF/3TC/DTG	First line	TDF/3TC/DTG	.	Stage I			No	No	No	No	.	Suppressed	No	No	Yes	No	No	0	VLSuppressed	No change
743	Mulago ISS Clinic	2023-08-10	Male	31		Catholic	Divorced/separated	Employed by privat		88	64	1	TDF/3TC/DTG	First line	TDF/3TC/DTG	.	Stage I			No	No	No	No	.	Suppressed	No	No	Yes	No	No	0	VLSuppressed	No change
309	Mulago ISS Clinic	2023-08-10	Male	55	Completed tertiary	Protestant	Divorced/separated	Employed by privat		85	1	521	TDF/3TC/DTG	First line	TDF/3TC/DTG	.	Stage I			No	No	No	No	.	Suppressed	No	No	Yes	No	No	0	VLSuppressed	No change
494	Mulago ISS Clinic	2023-08-10	Female	27	Completed tertiary	Protestant	Divorced/separated	Employed by privat	152	66		1	TDF/3TC/DTG	First line	TDF/3TC/DTG	.	Stage I			No	No	No	No	.	Suppressed	No	No	Yes	No	No	0
306	Mulago ISS Clinic	2023-08-10	Female	23	Completed secondary		Single/never marri	Employed by privat			1	1	TDF/3TC/DTG	First line	TDF/3TC/DTG	.	Stage I			No	No	No	No	.	Suppressed	No	No	Yes	No	No	0	VLSuppressed	No change
294	Mulago ISS Clinic	2023-06-02	Male	38	Completed tertiary	Catholic				52	1	1	TDF/3TC/DTG	First line	TDF/3TC/DTG	.	Stage I			No	No	No	No	.	Suppressed	No	No	Yes	No	No	0	VLSuppressed	No change
56	Mulago ISS Clinic	2023-08-10	Female	30	Completed primary	Born again	Single/never marri	Self employed/ Bus		82	50	1	TDF/3TC/DTG	First line	TDF/3TC/DTG	.	Stage I			No	No	No	No	.	Non Suppresed	No	No	Yes	No	No	0	VLSuppressed	Worsened
54	Mulago ISS Clinic	2023-08-10	Male	52	Completed primary	Protestant	Divorced/separated	Self employed/ Bus		87	50	13	TDF/3TC/DTG	First line	TDF/3TC/DTG	.	Stage I			No	No	No	No	.	Non Suppresed	No	No	Yes	No	No	0	VLSuppressed	Worsened
832	Mulago ISS Clinic	2023-08-10	Male	60	Completed secondary	Protestant	Married/cohabiting	Employed by public		75	20	50	TDF/3TC/DTG	First line	TDF/3TC/DTG	.	Stage I			No	No	No	No	.	Non Suppresed	No	No	Yes	No	No	0	VLSuppressed	Worsened
394	Mulago ISS Clinic	2023-08-10	Female	27	Completed secondary	Protestant		Self employed/ Bus		69	1	1	TDF/3TC/DTG	First line	TDF/3TC/DTG	.	Stage I			No	No	No	No	.	Suppressed	No	No	Yes	Yes	No	0	VLSuppressed	No change
373	Mulago ISS Clinic	2023-08-10	Female	65	Completed secondary	Protestant	Others	Self employed/ Bus		56	1	1	Others specify	First line	TDF/3TC/DTG	.	Stage I			No	No	No	No	.	Suppressed	No	No	Yes	No	No	0	VLSuppressed	No change
1	Mulago ISS Clinic	2023-08-10	Female	48	Completed secondary		Divorced/separated	Employed by privat	2	61	1	1	TDF/3TC/DTG	First line	TDF/3TC/DTG	.	Stage I			No	No	No	No	.	Suppressed	No	No	Yes	No	No	0	VLSuppressed	No change
328	Mulago ISS Clinic	2023-08-10	Female	35	Completed tertiary		Single/never marri	Self employed/ Bus		60	1	1	TDF/3TC/DTG	First line	TDF/3TC/DTG	.	Stage I			No	No	No	No	.	Suppressed	No	No	Yes	No	No	0	VLSuppressed	No change
126	Mulago ISS Clinic	2023-08-10	Male	40	Completed primary	Protestant	Married/cohabiting	Employed by privat		57	20	50	TDF/3TC/DTG	First line	TDF/3TC/DTG	.	Stage I			No	No	No	No	.	Suppressed	No	No	Yes	Yes	No	0	VLSuppressed	No change
137	Mulago ISS Clinic	2023-08-10	Female	40	Completed secondary	Protestant	Single/never marri	Employed by privat		52	1	1	TDF/3TC/DTG	First line	TDF/3TC/DTG	.	Stage I			No	No	No	No	.	Suppressed	No	No	Yes	No	No	0	VLSuppressed	No change
771	Mulago ISS Clinic	2023-08-10	Female	29	Completed primary	Catholic	Married/cohabiting	Self employed/ Bus		79	1	1	TDF/3TC/DTG	First line	TDF/3TC/DTG	.	Stage I			No	No	No	No	.	Suppressed	No	No	Yes	No	No	0	VLSuppressed	No change
	Mulago ISS Clinic	2023-08-10	Female	29	Completed secondary	Protestant	Divorced/separated	Employed by privat		83	148	392	TDF/3TC/DTG	First line	TDF/3TC/DTG	.	Stage I			No	No	No	No	.	Non Suppresed	No	No	Yes	No	No	0	VLSuppressed	Worsened
532	Mulago ISS Clinic	2023-08-10	Female	31	Completed primary	Catholic	Single/never marri	Self employed/ Bus		72	1	1	TDF/3TC/DTG	First line	TDF/3TC/DTG	.	Stage I			No	No	No	No	.	Suppressed	No	No	Yes	No	No	0	VLSuppressed	No change
562	Mulago ISS Clinic	2023-08-10	Male	53	Completed tertiary	Catholic	Divorced/separated	Employed by privat		56	1	1	TDF/3TC/DTG	First line	TDF/3TC/DTG	.	Stage I			No	No	No	No	.	Suppressed	No	No	Yes	No	No	0	VLSuppressed	No change
16	Mulago ISS Clinic	2023-08-10	Male	49	Completed secondary	Catholic	Divorced/separated	Self employed/ Bus		92	1	1	TDF/3TC/DTG	First line	TDF/3TC/DTG	.	Stage I			No	No	No	No	.	Non Suppresed	No	No	Yes	No	No	0	VLSuppressed	Worsened
67	Mulago ISS Clinic	2023-08-10	Male	30	Completed secondary	Protestant	Divorced/separated	Self employed/ Bus		81	1	1	TDF/3TC/DTG	First line	TDF/3TC/DTG	.	Stage I			No	No	No	No	.	Suppressed	No	No	Yes	No	No	0	VLSuppressed	No change
116	Mulago ISS Clinic	2023-08-10	Female	30	Completed primary	Protestant	Single/never marri	Employed by privat		75	50	1	TDF/3TC/DTG	First line	TDF/3TC/DTG	.	Stage I			No	No	No	No	.	Suppressed	No	No	Yes	No	No	0	VLSuppressed	No change
513	Mulago ISS Clinic	2023-08-10	Female	51	Completed secondary	Catholic	Married/cohabiting	Employed by privat		415.1	1	1	TDF/3TC/DTG	First line	TDF/3TC/DTG	.	Stage I			No	No	No	No	.	Suppressed	No	No	Yes	No	Yes	0	VLSuppressed	No change
632	Mulago ISS Clinic	2023-08-10	Female	39	Completed secondary	Moslem	Divorced/separated	Employed by privat		60	1	1	TDF/3TC/DTG	First line	TDF/3TC/DTG	.	Stage I			No	No	No	No	.	Suppressed	No	No	Yes	No	Yes	0	VLSuppressed	No change
68	Mulago ISS Clinic	2023-08-10	Female	34	Completed secondary	Protestant	Divorced/separated	Self employed/ Bus	173	81	50	172	TDF/3TC/DTG	First line	TDF/3TC/DTG	.	Stage I			No	No	No	No	.	Non Suppresed	No	No	Yes	No	No	0	VLSuppressed	Worsened
89	Mulago ISS Clinic	2023-08-10	Male	25	Completed secondary	Protestant	Divorced/separated	Self employed/ Bus		67	1	1	TDF/3TC/DTG	First line	TDF/3TC/DTG	.	Stage I			No	No	No	No	.	Suppressed	No	No	Yes	No	No	0	VLSuppressed	No change
175	Mulago ISS Clinic	2023-08-10	Female	31	Completed primary	Protestant	Divorced/separated	Self employed/ Bus	166	74	1	1	TDF/3TC/DTG	First line	TDF/3TC/DTG	.	Stage I			No	No	No	No	.	Suppressed	No	No	Yes	No	No	0	VLSuppressed	No change
298	Mulago ISS Clinic	2023-08-10	Female	34	Completed tertiary	Catholic	Single/never marri	Self employed/ Bus		80	1	1	TDF/3TC/DTG	First line	TDF/3TC/DTG	.	Stage I			No	No	No	No	.	Suppressed	No	No	Yes	No	No	0	VLSuppressed	No change
455	Mulago ISS Clinic	2023-08-10	Male	22		Protestant	Married/cohabiting	Self employed/ Bus		59	1	1	TDF/3TC/DTG	First line	TDF/3TC/DTG	.	Stage I			No	No	No	No	.	Suppressed	No	No	Yes	No	Yes	0	VLSuppressed	No change
290	Mulago ISS Clinic	2023-08-10	Female	39	Completed secondary	Moslem	Single/never marri	Self employed/ Bus		67	1	1	TDF/3TC/DTG	First line	TDF/3TC/DTG	.	Stage I			No	No	No	No	.	Suppressed	No	No	Yes	No	No	0	VLSuppressed	No change
247	Mulago ISS Clinic	2023-08-10	Female	33	Completed secondary	Protestant	Divorced/separated	Not working/ emplo		79	1	1	TDF/3TC/DTG	First line	TDF/3TC/DTG	.	Stage I			No	No	No	No	.	Non Suppresed	No	No	Yes	No	No	0	VLSuppressed	Worsened
54	Mulago ISS Clinic	2023-08-10	Male	32	Completed primary	Protestant	Divorced/separated	Self employed/ Bus		87	1	1	TDF/3TC/DTG	First line	TDF/3TC/DTG	.	Stage I			No	No	No	No	.	Suppressed	No	No	Yes	No	No	0	VLSuppressed	No change
497	Mulago ISS Clinic	2023-08-11	Female	47	Completed secondary	Catholic	Divorced/separated	Self employed/ Bus		68	1	1	TDF/3TC/DTG	First line	TDF/3TC/DTG	.	Stage I			No	No	No	No	.	Suppressed	No	No	Yes	No	No	0	VLSuppressed	No change
157	Mulago ISS Clinic	2023-08-11	Female	39	Completed secondary		Married/cohabiting	Self employed/ Bus		60	1	30	TDF/3TC/DTG	First line	TDF/3TC/DTG	.	Stage I			No	No	No	No	.	Suppressed	No	No	Yes	No	No	0	VLSuppressed	No change
372	Mulago ISS Clinic	2023-08-11	Female	27	Completed secondary	Catholic	Married/cohabiting	Employed by privat		70	1	1	TDF/3TC/DTG	First line	TDF/3TC/DTG	.	Stage I			No	No	No	No	.	Suppressed	Yes	No	Yes	No	No	0	VLSuppressed	No change
355	Mulago ISS Clinic	2023-08-11	Male	57	Completed primary	Catholic	Divorced/separated	Self employed/ Bus		48	1	1	TDF/3TC/DTG	First line	TDF/3TC/DTG	.	Stage I			No	No	No	No	.	Suppressed	No	No	Yes	No	No	0	VLSuppressed	No change
100	Mulago ISS Clinic	2023-08-11	Male	45	Completed secondary	Catholic	Divorced/separated	Self employed/ Bus		64	50	1	TDF/3TC/DTG	First line	TDF/3TC/DTG	.	Stage I			No	No	No	No	.	Suppressed	No	No	Yes	No	No	0	VLSuppressed	No change
294	Mulago ISS Clinic	2023-08-11	Female	39	Completed primary	Protestant	Divorced/separated	Not working/ emplo		72	1	1	TDF/3TC/DTG	First line	TDF/3TC/DTG	.	Stage I			No	No	No	No	.	Suppressed	No	No	Yes	No	No	0	VLSuppressed	No change
240	Mulago ISS Clinic	2023-08-11	Male	44	Completed secondary	Moslem	Divorced/separated	Self employed/ Bus		88	1	1	TDF/3TC/DTG	First line	TDF/3TC/DTG	.	Stage I			No	No	No	No	.	Non Suppresed	No	No	Yes	No	No	0	VLSuppressed	Worsened
159	Mulago ISS Clinic	2023-08-11	Female	31	Completed tertiary	Protestant	Single/never marri	Employed by privat		86	1	1	TDF/3TC/DTG	Second line	TDF/3TC/EFV	.	Stage II			No	No	No	No	.	Non Suppresed	No	No	Yes	No	No	0	VLSuppressed	Worsened
360	Mulago ISS Clinic	2023-08-11	Male	41	Completed primary	Protestant	Married/cohabiting	Self employed/ Bus		75	1	1	TDF/3TC/DTG	First line	TDF/3TC/DTG	.	Stage I			No	No	No	No	.	Suppressed	No	No	Yes	No	No	0	VLSuppressed	No change
610	Mulago ISS Clinic	2023-08-11	Male	58	Completed secondary		Divorced/separated			61	50	50	TDF/3TC/DTG	First line	TDF/3TC/DTG	.	Stage I			No	No	No	No	.	Non Suppresed	No	No	Yes	No	No	0	VLSuppressed	Worsened
753	Mulago ISS Clinic	2023-08-11	Male	48	Completed secondary	Protestant	Divorced/separated	Self employed/ Bus		65	1	1	TDF/3TC/DTG	First line	TDF/3TC/DTG	.	Stage I			No	No	No	No	.	Suppressed	No	No	Yes	No	No	0	VLSuppressed	No change
780	Mulago ISS Clinic	2023-08-11	Female	52	Completed tertiary	Protestant	Single/never marri	Self employed/ Bus		80	1	1	TDF/3TC/DTG	First line	TDF/3TC/DTG	.	Stage I			No	No	No	No	.	Suppressed	No	No	Yes	No	No	0	VLSuppressed	No change
596	Mulago ISS Clinic	2023-08-11	Female	80	Completed primary	Catholic	Married/cohabiting	Self employed/ Bus		43	1	1	TDF/3TC/DTG	First line	TDF/3TC/DTG	.	Stage I			No	No	No	No	.	Suppressed	No	No	Yes	No	No	0	VLSuppressed	No change
263	Mulago ISS Clinic	2023-08-11	Female	65	Completed tertiary	Catholic	Divorced/separated	Employed by public		60	1	1	TDF/3TC/DTG	First line	TDF/3TC/DTG	.	Stage I			No	No	No	No	.	Suppressed	No	No	Yes	No	Yes	0	VLSuppressed	No change
366	Mulago ISS Clinic	2023-08-11	Male	65	Completed primary	Protestant	Single/never marri	Not working/ emplo		65	50	75	TDF/3TC/DTG	First line	TDF/3TC/DTG	.	Stage I			No	No	No	No	.	Non Suppresed	No	No	Yes	No	No	0	VLSuppressed	Worsened
890	Mulago ISS Clinic	2023-08-11	Male	75	Completed secondary	Catholic	Single/never marri	Self employed/ Bus		53	50	50	TDF/3TC/DTG	First line	TDF/3TC/DTG	.	Stage I			No	No	No	No	.	Non Suppresed	No	No	Yes	No	No	0	VLSuppressed	Worsened
592	Mulago ISS Clinic	2023-08-11	Male	47	Completed primary	Catholic	Married/cohabiting	Employed by privat		85	1	1	TDF/3TC/DTG	First line	TDF/3TC/DTG	.	Stage I			No	No	No	No	.	Suppressed	No	No	Yes	No	No	0	VLSuppressed	No change
321	Mulago ISS Clinic	2023-08-11	Female	41		Protestant	Divorced/separated	Employed by privat		55	1	1	TDF/3TC/DTG	First line	TDF/3TC/DTG	.	Stage I			No	No	No	No	.	Suppressed	No	No	Yes	No	No	0	VLSuppressed	No change
390	Mulago ISS Clinic	2023-08-11	Female	44	Completed secondary	Protestant	Divorced/separated	Employed by privat		51	50	50	TDF/3TC/DTG	First line	TDF/3TC/DTG	.	Stage I			No	No	No	No	.	Non Suppresed	No	No	Yes	No	No	0	VLSuppressed	Worsened
273	Mulago ISS Clinic	2023-08-11	Female	82	Completed secondary	Catholic	Married/cohabiting	Not working/ emplo		81	75	1	TDF/3TC/DTG	First line	TDF/3TC/DTG	.	Stage I			No	No	No	No	.	Suppressed	No	No	Yes	No	No	0	VLSuppressed	No change
432	Mulago ISS Clinic	2023-08-11	Female	55	Completed secondary	Protestant	Divorced/separated	Self employed/ Bus		52	66	1	TDF/3TC/DTG	First line	TDF/3TC/DTG	.	Stage I			No	No	No	No	.	Non Suppresed	No	No	Yes	No	No	0	VLSuppressed	Worsened
329	Mulago ISS Clinic		Female	59	Completed tertiary	Catholic	Divorced/separated	Employed by privat		65	1	1	TDF/3TC/DTG	First line	TDF/3TC/DTG	.	Stage I			No	No	No	No	.	Suppressed	No	No	Yes	No	No	0	VLSuppressed	No change
277	Mulago ISS Clinic	2023-08-11	Male	45	Completed tertiary	Catholic	Divorced/separated	Self employed/ Bus		66	1	1	TDF/3TC/DTG	First line	TDF/3TC/DTG	.	Stage I			No	No	No	No	.	Non Suppresed	No	No	Yes	No	No	0	VLSuppressed	Worsened
204	Mulago ISS Clinic	2023-08-11	Male	44	Completed primary			Self employed/ Bus		90	50	1	TDF/3TC/DTG	First line	TDF/3TC/DTG	.	Stage I			No	No	No	No	.	Suppressed	No	No	Yes	No	No	0	VLSuppressed	No change
654	Mulago ISS Clinic	2023-08-11	Female	57		Catholic	Single/never marri	Self employed/ Bus		68	169	189	TDF/3TC/DTG	First line	TDF/3TC/DTG	.	Stage I			No	No	No	No	.	Non Suppresed	No	No	Yes	No	No	0	VLSuppressed	Worsened
64	Mulago ISS Clinic	2023-08-11	Female	45	Completed primary	Moslem	Divorced/separated	Self employed/ Bus		72	1	50	TDF/3TC/DTG	First line	TDF/3TC/DTG	.	Stage I			No	No	No	No	.	Non Suppresed	No	No	Yes	No	No	0	VLSuppressed	Worsened
120	Mulago ISS Clinic	2023-08-11	Female	26	Completed secondary	Catholic	Married/cohabiting	Employed by public		78	1	1	TDF/3TC/DTG	First line	TDF/3TC/DTG	.	Stage I			No	No	No	No	.	Suppressed	No	No	Yes	No	No	0	VLSuppressed	No change
188	Mulago ISS Clinic	2023-08-11	Female	52	Completed primary	Catholic	Married/cohabiting	Self employed/ Bus		86	102	132	TDF/3TC/EFV	Second line	TDF/3TC/DTG	.	Stage II			No	No	No	No	.	Non Suppresed	No	No	Yes	No	Yes	0	VLSuppressed	Worsened
83	Mulago ISS Clinic	2023-08-11	Female	38	Completed tertiary	Catholic	Divorced/separated	Self employed/ Bus		53	1	1	TDF/3TC/DTG	First line	TDF/3TC/DTG	.	Stage I			No	No	No	No	.	Suppressed	No	No	Yes	No	No	0	VLSuppressed	No change
727	Mulago ISS Clinic	2023-08-11	Female	25	Completed secondary	Catholic	Married/cohabiting	Not working/ emplo		68	84	478000	TDF/3TC/DTG	First line	TDF/3TC/DTG	.	Stage I			No	No	No	No	.	Non Suppresed	No	No	Yes	No	No	0	VLSuppressed	Worsened
174	Mulago ISS Clinic	2023-08-11	Female	43	Completed tertiary	Catholic	Married/cohabiting	Self employed/ Bus		89	50	40	TDF/3TC/DTG	First line	TDF/3TC/DTG	.	Stage I			No	No	No	No	.	Non Suppresed	No	No	Yes	No	No	0	VLSuppressed	Worsened
563	Mulago ISS Clinic	2023-08-11	Female	38	Completed secondary	Catholic	Divorced/separated	Self employed/ Bus		60	1	1	TDF/3TC/DTG	First line	TDF/3TC/DTG	.	Stage I			No	No	No	No	.	Suppressed	No	No	Yes	No	No	0	VLSuppressed	No change
975	Mulago ISS Clinic	2023-08-11	Male	55	Completed primary	Catholic	Divorced/separated	Employed by privat		67	50		TDF/3TC/DTG	First line	TDF/3TC/DTG	.	Stage I			No	No	No	No	.	Non Suppresed	No	No	Yes	No	No	0	VLSuppressed	Worsened
231	Mulago ISS Clinic	2023-08-11	Male	46	Completed primary	Catholic	Married/cohabiting	Employed by public		62	1	1	TDF/3TC/DTG	First line	TDF/3TC/DTG	.	Stage I			No	No	No	No	.	Non Suppresed	No	Yes	Yes	No	No	0	VLSuppressed	Worsened
90	Kisenyi HC	2023-08-11	Female	47						50	1	1	TDF/3TC/DTG	First line	TDF/3TC/DTG	.	Stage I			No	No	No	No	.	Suppressed	No	No	Yes	No	No	0	VLSuppressed	No change
188	Mulago ISS Clinic	2023-08-11	Female	24						52	1	1	Others specify	First line	Others specify	AZT-3TC-NVP	Stage I			No	No	No	No	.	Suppressed	No	No	Yes	No	No	0	VLSuppressed	No change
208	Kisenyi HC	2023-08-11	Male	58						61	1	1	TDF/3TC/DTG	First line	TDF/3TC/DTG	.	Stage I			No	No	No	No	.	Suppressed	No	No	Yes	No	No	0	VLSuppressed	No change
938	Kisenyi HC	2023-08-11	Male	50						61	1	1	TDF/3TC/DTG	First line	TDF/3TC/DTG	.	Stage I			No	No	No	No	.	Suppressed	No	No	Yes	No	No	0	VLSuppressed	No change
	Kisenyi HC	2023-08-11	Female	45						69	20	20	TDF/3TC/DTG	First line	TDF/3TC/DTG	.	Stage I			No	No	No	No	.	Non Suppresed	No	No	Yes	No	No	0	VLSuppressed	Worsened
184	Kisenyi HC	2023-08-11	Female	64						34	1	1	TDF/3TC/DTG	First line	TDF/3TC/DTG	.	Stage I			No	No	No	No	.	Suppressed	No	No	Yes	No	No	0	VLSuppressed	No change
	Kisenyi HC	2023-08-11	Female	40						85	1	50	TDF/3TC/DTG	First line	TDF/3TC/DTG	.	Stage I			No	No	No	No	.	Suppressed	No	No	Yes	No	No	0	VLSuppressed	No change
	Kisenyi HC	2023-08-11	Female	41						85	1	1	TDF/3TC/DTG	First line	TDF/3TC/DTG	.	Stage I			No	No	No	No	.	Suppressed	No	No	No	No	No	0	VLSuppressed	No change
132	Kisenyi HC	2023-08-11	Female	64						71	1	1	Others specify	First line	Others specify	D4T-3TC-NVP	Stage I			No	No	No	No	.	Suppressed	No	No	No	No	No	0	VLSuppressed	No change
	Kisenyi HC	2023-08-11	Female	32						45	1	1	TDF/3TC/DTG	First line	TDF/3TC/DTG	.	Stage I			No	No	No	No	.	Suppressed	No	No	Yes	No	No	0	VLSuppressed	No change
126	Kisenyi HC	2023-08-11	Female	64						42	1	1	TDF/3TC/DTG	First line	TDF/3TC/DTG	.	Stage I			No	No	No	No	.	Suppressed	No	No	Yes	Yes	No	0	VLSuppressed	No change
835	Kisenyi HC	2023-08-11	Female	38						56	1	1	TDF/3TC/DTG	First line	TDF/3TC/DTG	.	Stage I			No	No	No	No	.	Suppressed	No	No	Yes	No	No	0	VLSuppressed	No change
91	Kisenyi HC	2023-08-11	Male	64						64	1510	1510	TDF/3TC/ATV/r	First line	TDF/3TC/ATV/r	.	Stage I			No	No	No	No	.	Non Suppresed	No	No	No	No	No	0	NonSuppressed	No change
	Kisenyi HC	2023-08-11	Female	53						52	1	1	TDF/3TC/DTG	First line	TDF/3TC/DTG	.	Stage I			No	No	No	No	.	Suppressed	No	No	No	No	No	0	VLSuppressed	No change
26	Kisenyi HC	2023-08-11	Male	31						50	1	1	TDF/3TC/DTG	First line	TDF/3TC/DTG	.	Stage I			No	No	No	No	.	Suppressed	No	No	No	No	No	0	VLSuppressed	No change
154	Kisenyi HC	2023-08-11	Male	57						57	1	1	TDF/3TC/DTG	First line	TDF/3TC/DTG	.	Stage I			No	No	No	No	.	Suppressed	No	No	Yes	No	No	0	VLSuppressed	No change
423	Kisenyi HC	2023-08-11	Female	45						54	1	1	TDF/3TC/DTG	First line	TDF/3TC/DTG	.	Stage I			No	No	No	No	.	Suppressed	No	No	No	No	No	0	VLSuppressed	No change
67	Kisenyi HC	2023-08-11	Male	51	Completed secondary	Protestant				62	1	1	TDF/3TC/DTG	First line	TDF/3TC/DTG	.	Stage I			No	No	No	No	.	Suppressed	No	No	No	No	No	0	VLSuppressed	No change
385	Kisenyi HC	2023-08-11	Male	40						59	1	1	TDF/3TC/DTG	First line	TDF/3TC/DTG	.	Stage I			No	No	No	No	.	Suppressed	No	No	No	No	No	0	VLSuppressed	No change
47	Kisenyi HC	2023-08-11	Male	38						51	1	1	TDF/3TC/EFV	Second line	TDF/3TC/EFV	.	Stage II			No	No	No	No	.	Suppressed	No	No	No	No	No	0	VLSuppressed	No change
424	Kisenyi HC	2023-08-11	Female	45						47	1	1	TDF/3TC/EFV	Second line	TDF/3TC/EFV	.	Stage II			No	No	No	No	.	Suppressed	No	No	Yes	No	No	0	VLSuppressed	No change
57	Kisenyi HC	2023-08-11	Female	54						63	1	1	TDF/3TC/EFV	First line	TDF/3TC/EFV	.	Stage I			No	No	No	No	.	Suppressed	No	No	No	No	No	0	VLSuppressed	No change
306	Kisenyi HC	2023-08-11	Female	57						40	1	1	TDF/3TC/EFV	First line	TDF/3TC/EFV	.	Stage I			No	No	No	No	.	Suppressed	No	No	Yes	No	No	0	VLSuppressed	No change
135	Kisenyi HC	2023-08-11	Female	50						53	1	1	TDF/3TC/EFV	First line	TDF/3TC/EFV	.	Stage I			No	No	No	No	.	Suppressed	No	No	No	No	No	0	VLSuppressed	No change
77	Kisenyi HC	2023-08-11	Male	50						58	74	74	TDF/3TC/DTG	First line	TDF/3TC/DTG	.	Stage I			No	No	No	No	.	Suppressed	No	No	Yes	No	No	0	VLSuppressed	No change
110	Kisenyi HC	2023-08-11	Male	57						71	114281	114281	TDF/3TC/DTG	First line	TDF/3TC/DTG	.	Stage I			No	No	No	No	.	Non Suppresed	No	No	No	No	No	0	NonSuppressed	No change
35	Kisenyi HC	2023-08-11	Male	50						53	1	1	TDF/3TC/DTG	First line	TDF/3TC/DTG	.	Stage I			No	No	No	No	.	Suppressed	No	No	Yes	No	Yes	0	VLSuppressed	No change
193	Kisenyi HC	2023-08-11	Male	57						48	940	940	TDF/3TC/DTG	First line	TDF/3TC/DTG	.	Stage I			No	No	No	No	.	Non Suppresed	No	No	Yes	No	No	0	VLSuppressed	Worsened
329	Kisenyi HC	2023-08-11	Female	57						45	1	1	TDF/3TC/DTG	First line	TDF/3TC/DTG	.	Stage I			No	No	No	No	.	Suppressed	No	No	Yes	No	No	0	VLSuppressed	No change
	Kisenyi HC	2023-08-11	Female	57						73	20	20	TDF/3TC/DTG	First line	TDF/3TC/DTG	.	Stage I			No	No	No	No	.	Suppressed	No	No	Yes	No	No	0	VLSuppressed	No change
	Kisenyi HC	2023-08-11	Male	53						70	1	1	TDF/3TC/DTG	First line	TDF/3TC/DTG	.	Stage I			No	No	No	No	.	Suppressed	No	No	Yes	No	No	0	VLSuppressed	No change
557	Kisenyi HC	2023-08-11	Female	50						58	1	1	TDF/3TC/DTG	First line	TDF/3TC/DTG	.	Stage I			No	No	No	No	.	Suppressed	No	No	Yes	No	No	0	VLSuppressed	No change
388	Kisenyi HC	2023-08-11	Female	40						57	1	1	TDF/3TC/DTG	First line	TDF/3TC/DTG	.	Stage I			No	No	No	No	.	Suppressed	No	No	No	No	No	0	VLSuppressed	No change
183	Kisenyi HC	2023-08-11	Male	50						63	50500	50500	TDF/3TC/DTG	First line	TDF/3TC/DTG	.	Stage I			No	No	No	No	.	Non Suppresed	No	No	Yes	No	No	0	NonSuppressed	No change
	Kisenyi HC	2023-08-11	Male	50						50	408	408	TDF/3TC/DTG	First line	TDF/3TC/DTG	.	Stage I			No	No	No	No	.	Suppressed	No	No	No	No	No	0	VLSuppressed	No change
	Kisenyi HC	2023-08-11	Female	50						69	1	1	TDF/3TC/DTG		TDF/3TC/DTG	.	Stage I			No	No	No	No	.	Suppressed	No	No	Yes	No	No	0	VLSuppressed	No change
	Kisenyi HC	2023-08-11	Female	40						53	1		TDF/3TC/DTG	First line	TDF/3TC/DTG	.	Stage I			No	No	No	No	.	Suppressed	No	No	Yes	No	No	0	VLSuppressed	No change
	Kisenyi HC	2023-08-11	Female	46						52	1	1	TDF/3TC/EFV	First line	TDF/3TC/EFV	.	Stage I			No	No	No	No	.	Suppressed	No	No	No	No	No	0	VLSuppressed	No change
	Kisenyi HC	2023-08-11	Male	40						52	1	1	TDF/3TC/EFV	First line	TDF/3TC/EFV	.	Stage I			No	No	No	No	.	Suppressed	No	No	Yes	Yes	No	0	VLSuppressed	No change
	Kisenyi HC	2023-08-11	Male	52						60		184000	TDF/3TC/EFV	First line	ABC/3TC/DTG	.	Stage I			No	No	No	No	.	Non Suppresed	No	No	No	No	No	0
	Kisenyi HC	2023-08-11	Female	47						64	1	1	TDF/3TC/EFV	First line	TDF/3TC/DTG	.	Stage I			No	No	No	No	.	Suppressed	No	No	Yes	No	No	0	VLSuppressed	No change
	Kisenyi HC	2023-08-11	Female	46						57	1	1	TDF/3TC/EFV	First line	TDF/3TC/DTG	2	Stage I			No	No	No	No	.	Suppressed	No	No	No	No	No	0	VLSuppressed	No change
	Kisenyi HC	2023-08-11	Female	40						50	1	1	TDF/3TC/EFV	First line	TDF/3TC/EFV	.	Stage I			No	No	No	No	.	Suppressed	No	No	No	No	No	0	VLSuppressed	No change
	Kisenyi HC	2023-08-11	Female	46						86	1	1	TDF/3TC/EFV	First line	TDF/3TC/DTG	.	Stage I			No	No	No	No	.	Suppressed	No	No	No	No	No	0	VLSuppressed	No change
	Kisenyi HC	2023-08-11	Male	47						75		50	TDF/3TC/DTG	First line	TDF/3TC/DTG	.	Stage I			No	No	No	No	.	Non Suppresed	No	No	No	No	No	0
	Kisenyi HC	2023-08-11	Female	40						95	1	1	TDF/3TC/EFV	First line	TDF/3TC/DTG	.	Stage II			No	No	No	No	.	Suppressed	No	No	No	No	No	0	VLSuppressed	No change
	Kisenyi HC	2023-08-11	Female	58						65	1	1	TDF/3TC/DTG	First line	TDF/3TC/DTG	.	Stage I			No	No	No		.	Suppressed	No	No	No	No	No	0	VLSuppressed	No change
895	Mulago ISS Clinic	2023-08-17	Female	30	Completed secondary	Protestant	Married/cohabiting	Self employed/ Bus		65	1	1	TDF/3TC/DTG	First line	TDF/3TC/DTG	.	Stage I			No	No	No	No	.	Suppressed	Yes	No	Yes	No	No	0	VLSuppressed	No change
453	Mulago ISS Clinic	2023-08-17	Female	20	Completed primary	Protestant	Married/cohabiting	Employed by privat		58	1	1	TDF/3TC/DTG	First line	TDF/3TC/DTG	.	Stage I			No	No	No	No	.	Suppressed	No	No	Yes	No	No	0	VLSuppressed	No change
114	Mulago ISS Clinic	2023-08-17	Male	56		Catholic	Divorced/separated	Employed by privat		78	167	56	TDF/3TC/DTG	First line	TDF/3TC/EFV	.	Stage I			No	No	No	No	.	Non Suppresed	No	No	Yes	No	No	0	VLSuppressed	Worsened
762	Mulago ISS Clinic	2023-08-17	Female	28	Completed secondary	Protestant	Married/cohabiting	Employed by privat		65	1	1	TDF/3TC/DTG	First line	TDF/3TC/DTG	.	Stage I			No	No	No	No	.	Suppressed	No	No	No	No	No	0	VLSuppressed	No change
641	Mulago ISS Clinic	2023-08-17	Female	59	Completed secondary	Protestant	Married/cohabiting	Employed by privat		75	1	1	TDF/3TC/DTG	First line	TDF/3TC/DTG	.	Stage I			No	No	No	No	.	Non Suppresed	No	No	No	No	No	0	VLSuppressed	Worsened
	Mulago ISS Clinic	2023-08-17	Male	51	Completed primary	Protestant	Divorced/separated	Employed by privat		92	1	1	TDF/3TC/DTG	First line	TDF/3TC/DTG	.	Stage I			No	No	No	No	.	Non Suppresed	No	No	Yes	No	Yes	0	VLSuppressed	Worsened
86	Mulago ISS Clinic	2023-08-17	Male	53	Completed secondary	Protestant	Divorced/separated	Employed by privat		54	1	1	TDF/3TC/DTG	First line	TDF/3TC/DTG	.	Stage I			No	No	No	No	.	Suppressed	No	No	Yes	No	No	0	VLSuppressed	No change
43	Mulago ISS Clinic	2023-08-17	Female	40	Completed primary	Protestant	Married/cohabiting	Self employed/ Bus		60	1	1	TDF/3TC/DTG	First line	TDF/3TC/DTG	.	Stage I			No	No	No	No	.	Suppressed	No	No	No	No	No	0	VLSuppressed	No change
32	Mulago ISS Clinic	2023-08-17	Male	52	Completed secondary	Born again	Married/cohabiting	Employed by privat		66	56	56	TDF/3TC/EFV	First line	TDF/3TC/EFV	.	Stage II			No	No	No	No	.	Non Suppresed	No	No	No	No	No	0	VLSuppressed	Worsened
12	Mulago ISS Clinic	2023-08-17	Female	65	Completed primary	Protestant	Married/cohabiting	Employed by privat		75	1000	256	TDF/3TC/DTG	First line	TDF/3TC/DTG	.	Stage I			No	No	No	No	.	Non Suppresed	No	No	Yes	No	No	0	NonSuppressed	No change
164	Mulago ISS Clinic	2023-08-17	Female	58	Completed primary	Protestant	Married/cohabiting	Employed by privat		82	1	1	TDF/3TC/DTG		TDF/3TC/DTG	.	Stage I			No	No	No	No	.	Suppressed	No	No	Yes	No	No	0	VLSuppressed	No change
63	Mulago ISS Clinic	2023-08-17	Female	28	Completed secondary	Catholic	Married/cohabiting	Employed by privat		54	1	1	TDF/3TC/DTG	First line	TDF/3TC/DTG	.	Stage I			No	No	No	No	.	Suppressed	No	No	Yes	No	No	0	VLSuppressed	No change
246	Mulago ISS Clinic	2023-08-17	Female	26	Completed primary	Protestant	Married/cohabiting	Employed by privat		82	1	1	TDF/3TC/DTG	First line	TDF/3TC/DTG	.	Stage I			No	No	No	No	.	Suppressed	No	No	Yes	No	No	0	VLSuppressed	No change
1	Mulago ISS Clinic	2023-08-17	Female	27	Completed primary	Protestant	Married/cohabiting	Employed by privat		52	1	1	TDF/3TC/DTG	First line	TDF/3TC/DTG	.	Stage I			No	No	No	No	.	Suppressed	No	No	No	No	No	0	VLSuppressed	No change
721	Mulago ISS Clinic	2023-08-17	Male	43	Completed primary	Catholic	Divorced/separated	Not working/ emplo		63	1	1	TDF/3TC/DTG	First line	TDF/3TC/EFV	.	Stage I			No	No	No	No	.	Suppressed	No	No	No	No	No	0	VLSuppressed	No change
170	Mulago ISS Clinic	2023-08-17	Male	31	None	Catholic	Married/cohabiting	Not working/ emplo		58	1	1	TDF/3TC/DTG	First line	TDF/3TC/DTG	.	Stage I			No	No	No	No	.	Suppressed	No	No	No	No	No	0	VLSuppressed	No change
321	Mulago ISS Clinic	2023-08-17	Female	54	Completed primary	Protestant	Divorced/separated	Not working/ emplo		69	1	1	TDF/3TC/DTG	First line	TDF/3TC/DTG	.	Stage I			No	No	No	Yes	.	Suppressed	Yes	Yes	Yes	No	No	0	VLSuppressed	No change
68	Mulago ISS Clinic	2023-08-17	Female	22	Completed primary	Protestant	Married/cohabiting	Self employed/ Bus		61	1	1	TDF/3TC/DTG	First line	TDF/3TC/DTG	.	Stage I			No	No	No	No	.	Suppressed	Yes	Yes	Yes	No	No	0	VLSuppressed	No change
641	Kisenyi HC	2023-08-17	Female	43	Completed secondary	Moslem	Married/cohabiting	Employed by public		86	1	1	TDF/3TC/DTG	First line	TDF/3TC/DTG	.	Stage I			No	No	No	No	.	Suppressed	No	No	No	No	No	0	VLSuppressed	No change
67	Mulago ISS Clinic	2023-08-17	Male	72	Completed primary	Catholic	Married/cohabiting	Employed by public		70	1	1	TDF/3TC/DTG	First line	TDF/3TC/DTG	.	Stage I			No	No	No	No	.	Suppressed	No	No	No	No	No	0	VLSuppressed	No change
305	Mulago ISS Clinic	2023-08-17	Male	58	Completed primary	Protestant	Divorced/separated	Self employed/ Bus		69	1	1	TDF/3TC/EFV	First line	TDF/3TC/EFV	.	Stage I			No	No	No	No	.	Suppressed	No	No	Yes	Yes	No	0	VLSuppressed	No change
853	Mulago ISS Clinic	2023-08-17	Female	56	Completed secondary	Protestant	Single/never marri	Employed by privat		62	1	1	TDF/3TC/DTG	First line	TDF/3TC/DTG	.	Stage III				No	No	No	.	Suppressed	No	No	Yes	No	No	0	VLSuppressed	No change
333	Mulago ISS Clinic	2023-08-17	Female	34	Completed secondary	Protestant	Married/cohabiting	Self employed/ Bus		57	1	1	TDF/3TC/DTG	First line	TDF/3TC/EFV	.	Stage I			No	No	No	No	.	Suppressed	No	No	Yes	No	No	0	VLSuppressed	No change
84	Mulago ISS Clinic	2023-08-17	Female	31	Completed primary	Catholic	Married/cohabiting	Employed by privat		72	1	1	TDF/3TC/EFV	First line	TDF/3TC/DTG	.	Stage I			No	No	No	No	.	Suppressed	No	No	Yes	No	No	0	VLSuppressed	No change
125	Mulago ISS Clinic	2023-08-17	Female	33	Completed secondary	Catholic	Divorced/separated	Employed by privat		53	50	50	TDF/3TC/DTG	First line	TDF/3TC/DTG	.	Stage I			No	No	No	No	.	Non Suppresed	No	No	Yes	No	No	0	VLSuppressed	Worsened
22	Mulago ISS Clinic	2023-08-17	Female	72	Completed primary	Born again	Married/cohabiting	Employed by privat		57	1	1	TDF/3TC/DTG	First line	TDF/3TC/DTG	.	Stage I			No	No	No	No	.	Suppressed	No	No	Yes	No	No	0	VLSuppressed	No change
891	Mulago ISS Clinic	2023-08-17	Female	36	Completed secondary	Protestant	Married/cohabiting	Self employed/ Bus		68	1	1	TDF/3TC/DTG	First line	TDF/3TC/DTG	.	Stage I			No	No	No	No	.	Suppressed	No	No	Yes	No	No	0	VLSuppressed	No change
200	Mulago ISS Clinic	2023-08-17	Female	54	Completed primary	Protestant	Married/cohabiting	Employed by privat		89	1	1	TDF/3TC/DTG	First line	TDF/3TC/DTG	.	Stage I			No	No	No	No	.	Suppressed	No	No	Yes	No	No	0	VLSuppressed	No change
402	Mulago ISS Clinic	2023-08-17	Female	21	Completed secondary	Moslem	Divorced/separated	Self employed/ Bus		58	1	1	TDF/3TC/DTG	First line	TDF/3TC/DTG	.	Stage I			No	No	No	No	.	Non Suppresed	No	No	Yes	No	No	0	VLSuppressed	Worsened
756	Mulago ISS Clinic	2023-08-17	Male	27	Completed secondary	Moslem	Married/cohabiting	Self employed/ Bus		62	1	1	TDF/3TC/DTG	First line	TDF/3TC/DTG	.	Stage I			No	No	No	No	.	Suppressed	No	No	Yes	No	Yes	0	VLSuppressed	No change
490	Mulago ISS Clinic	2023-08-17	Female	23	Completed secondary	Catholic	Married/cohabiting	Employed by privat		73	1	1	TDF/3TC/DTG	Second line	TDF/3TC/ATV/r	.	Stage II			No	No	No	No	.	Suppressed	No	No	Yes	No	Yes	0	VLSuppressed	No change
436	Mulago ISS Clinic	2023-08-17	Female	35	Completed primary	Catholic	Married/cohabiting	Not working/ emplo		79	1	1	TDF/3TC/DTG	First line	TDF/3TC/DTG	.	Stage I			No	No	No	No	.	Non Suppresed	No	No	Yes	No	No	0	VLSuppressed	Worsened
87	Mulago ISS Clinic	2023-08-17	Female	61	Completed primary	Protestant	Divorced/separated	Self employed/ Bus		85	50	50	TDF/3TC/DTG	First line	TDF/3TC/DTG	.	Stage I	2		No	No	No	No	.	Suppressed	No	No	No	No	No	0	VLSuppressed	No change
412	Mulago ISS Clinic	2023-08-17	Female	47	Completed secondary	Catholic	Divorced/separated	Self employed/ Bus		89	1690000	699	TDF/3TC/DTG	First line	TDF/3TC/DTG	.	Stage I			No	No	No	No	.	Non Suppresed	No	No	No	No	No	0	NonSuppressed	No change
623	Mulago ISS Clinic	2023-08-17	Male	46	Completed secondary	Moslem	Single/never marri	Employed by privat		68	1	1	TDF/3TC/DTG	First line	TDF/3TC/DTG	.	Stage I			No	No	No	No	.	Suppressed	No	No	No	No	No	0	VLSuppressed	No change
526	Mulago ISS Clinic	2023-08-17	Female	69	Completed secondary	Catholic	Married/cohabiting			95	1	1	TDF/3TC/DTG	First line	TDF/3TC/DTG	.	Stage I			No	No	No	No	.	Suppressed	No	No	No	No	Yes	0	VLSuppressed	No change
	Mulago ISS Clinic	2023-07-25	Male	45							1	1	TDF/3TC/EFV	First line	TDF/3TC/EFV	.	Stage I			No	No	No	No	.	Suppressed	No	No	Yes	No		1	VLSuppressed	No change
140	Mulago ISS Clinic	2023-07-26	Male	35						56	1	1	TDF/3TC/DTG	First line	TDF/3TC/DTG	.	Stage III			No	No	No	Yes	.	Suppressed	Yes	No	No	No		1	VLSuppressed	No change
546	Mulago ISS Clinic	2023-07-26	Female	47							1	1	TDF/3TC/EFV	First line	TDF/3TC/EFV	.	Stage I			No	No	No	No	.	Suppressed	No	No	No	No		1	VLSuppressed	No change
	Mulago ISS Clinic	2023-07-26	Male	42					169	62	1	1	TDF/3TC/EFV		TDF/3TC/EFV	.	Stage IV			No	No	No	No	.	Suppressed	No	No	Yes	No		1	VLSuppressed	No change
445	Mulago ISS Clinic	2023-07-28	Female	36	Completed primary	Catholic	Others			55	1	1	TDF/3TC/DTG	First line	TDF/3TC/DTG	.	Stage I			No	No	No	No	.	Suppressed	No	No	Yes	No		1	VLSuppressed	No change
	Mulago ISS Clinic	2023-07-28	Female	36							1	1	TDF/3TC/EFV	First line	TDF/3TC/DTG	.	Stage III			No	No	No	No	.	Suppressed	No	No	Yes	No		1	VLSuppressed	No change
587	Mulago ISS Clinic	2023-08-28	Female	37							1	1	TDF/3TC/DTG	First line	TDF/3TC/DTG	.	Stage II			No	No	No	No	.	Suppressed	No	No	Yes	No		1	VLSuppressed	No change
	Mulago ISS Clinic	2023-08-28	Female	27			Married/cohabiting	Others			1	1	TDF/3TC/EFV	First line	TDF/3TC/DTG	.	Stage I			No	No	No	No	.	Suppressed	No	No	Yes	No		1	VLSuppressed	No change
	Mulago ISS Clinic	2023-07-28	Female	33							1	2	TDF/3TC/EFV		TDF/3TC/DTG	.	Stage I			No	No	No	Yes	.	Suppressed	Yes	No	Yes	No		1	VLSuppressed	No change
	Mulago ISS Clinic	2023-07-28	Female	35							1	1	TDF/3TC/DTG		TDF/3TC/DTG	.	Stage I			No	No	No	No	.	Suppressed	No	No	Yes	No		1	VLSuppressed	No change
	Mulago ISS Clinic	2023-07-28	Male	63							1	1	TDF/3TC/DTG		TDF/3TC/DTG	.	Stage III			No	No	No	No	.	Suppressed	No	No	Yes	No		1	VLSuppressed	No change
	Mulago ISS Clinic	2023-07-28	Male	40						67	1	1	TDF/3TC/DTG		TDF/3TC/DTG	.	Stage III			No	No	No	No	.	Suppressed	No	No	Yes	No		1	VLSuppressed	No change
	Mulago ISS Clinic	2023-07-28	Female	51			Married/cohabiting				1	1	ABC/3TC/DTG		ABC/3TC/DTG	.	Stage III			No	No	No	No	.	Suppressed	No	No	Yes	No		1	VLSuppressed	No change
	Mulago ISS Clinic	2023-07-31	Female	29	Completed primary		Divorced/separated				1	1	TDF/3TC/DTG		TDF/3TC/DTG	.	Stage III			No	No	No	No	.	Suppressed	No	No	Yes	No		1	VLSuppressed	No change
	Mulago ISS Clinic	2023-07-31	Male	41			Married/cohabiting				1	1	TDF/3TC/EFV		TDF/3TC/EFV	.	Stage II			No	No	No	No	.	Suppressed	No	No	Yes	No		1	VLSuppressed	No change
	Mulago ISS Clinic	2023-07-31	Female	43							1	1	TDF/3TC/DTG		TDF/3TC/DTG	.	Stage II			Yes	No	No	No	.	Suppressed	No	No	Yes	No		1	VLSuppressed	No change
	Mulago ISS Clinic	2023-07-31	Male	42							1	1	TDF/3TC/DTG		TDF/3TC/DTG	.	Stage II			No	No	No	No	.	Suppressed	No	No	Yes	No		1	VLSuppressed	No change
	Mulago ISS Clinic	2023-07-31	Female	37			Others				1	1	TDF/3TC/DTG		TDF/3TC/DTG	.	Stage II			No	No	No	No	.	Suppressed	No	No	Yes	No		1	VLSuppressed	No change
	Mulago ISS Clinic	2023-07-31	Female	57	Completed primary		Married/cohabiting				1	1	TDF/3TC/DTG		TDF/3TC/DTG	.	Stage II			No	No	No	No	.	Suppressed	No	No	Yes	No		1	VLSuppressed	No change
	Mulago ISS Clinic	2023-07-31	Female	40							1	1	TDF/3TC/DTG		TDF/3TC/DTG	.	Stage II			No	No	No	No	.	Suppressed	No	No	Yes	No		1	VLSuppressed	No change
	Mulago ISS Clinic	2023-07-31	Female	51							1	1	TDF/3TC/DTG		TDF/3TC/DTG	.	Stage III			No	No	No	No	.	Suppressed	No	No	Yes	No		1	VLSuppressed	No change
	Mulago ISS Clinic	2023-07-31	Female	35			Married/cohabiting				1	1	TDF/3TC/EFV		TDF/3TC/EFV	.	Stage III			No	No	No	No	.	Suppressed	No	No	Yes	No		1	VLSuppressed	No change
	Mulago ISS Clinic	2023-07-31	Male	43			Married/cohabiting				1	1	TDF/3TC/ATV/r		TDF/3TC/DTG	.	Stage III			No	No	No	No	.	Suppressed	No	No	Yes	No		1	VLSuppressed	No change
	Mulago ISS Clinic	2023-07-31	Female	39							1	1	TDF/3TC/EFV		TDF/3TC/EFV	.	Stage IV			No	No	No	No	CHRONIC RENAL PARENCHYMAL	Suppressed	No	No	Yes	No		1	VLSuppressed	No change
	Mulago ISS Clinic	2023-07-31	Female	42	Completed primary		Married/cohabiting				1	1	TDF/3TC/EFV		TDF/3TC/EFV	.	Stage IV			No	No	No	No	.	Suppressed	No	No	Yes	No		1	VLSuppressed	No change
	Mulago ISS Clinic	2023-07-31	Female	34							1	1	TDF/3TC/EFV		TDF/3TC/EFV	.	Stage I			No	No	No	No	.	Suppressed	No	No	Yes	No		1	VLSuppressed	No change
	Mulago ISS Clinic	2023-07-31	Male	44							1	1	TDF/3TC/EFV		TDF/3TC/EFV	.	Stage III			No	No	No	No	.	Suppressed	No	No	Yes	No		1	VLSuppressed	No change
436	Mulago ISS Clinic	2023-07-31	Female	23							1	1	TDF/3TC/DTG		AZT/3TC/DTG	.	Stage I			No	No	No	No	.	Suppressed	No	No	Yes	No		1	VLSuppressed	No change
	Mulago ISS Clinic	2023-07-31	Male	46				Self employed/ Bus	160	62	1	1	TDF/3TC/DTG		TDF/3TC/DTG	.	Stage II			No	No	No	No	.	Suppressed	No	No	Yes	No		1	VLSuppressed	No change
	Mulago ISS Clinic	2023-07-31	Female	45					160.8	85.5	1	1	TDF/3TC/EFV		TDF/3TC/EFV	.	Stage I			No	No	No	No	.	Suppressed	No	No	Yes	No		1	VLSuppressed	No change
	Mulago ISS Clinic	2023-07-31	Female	26			Married/cohabiting				1	1	TDF/3TC/DTG		TDF/3TC/DTG	.	Stage I			No	No	No	No	BILATERAL RENAL PARENCHYMAL	Suppressed	No	No	Yes	No		1	VLSuppressed	No change
	Mulago ISS Clinic	2023-07-31	Female	24	Completed secondary		Divorced/separated				1	1	TDF/3TC/EFV		TDF/3TC/EFV	.	Stage I			No	No	No	No	.	Suppressed	No	No	Yes	No		1	VLSuppressed	No change
	Mulago ISS Clinic	2023-07-31	Female	51							1	1	TDF/3TC/DTG		TDF/3TC/DTG	.	Stage I			No	No	No	No	.	Suppressed	No	No	Yes	No		1	VLSuppressed	No change
	Mulago ISS Clinic	2023-07-31	Female	47					152	74	1	1	TDF/3TC/DTG		TDF/3TC/DTG	.	Stage II			No	No	No	No	.	Suppressed	No	No	Yes	No		1	VLSuppressed	No change
	Mulago ISS Clinic	2023-07-31	Male	46	Completed primary		Others				1	1	TDF/3TC/DTG		TDF/3TC/DTG	.	Stage I			No	No	No	No	.	Suppressed	No	No	Yes	No		1	VLSuppressed	No change
	Mulago ISS Clinic	2023-07-31	Female	40	Completed primary		Married/cohabiting				1	1	TDF/3TC/DTG		TDF/3TC/DTG	.	Stage II			No	No	No	No	.	Suppressed	No	No	Yes	No		1	VLSuppressed	No change
	Mulago ISS Clinic	2023-07-31	Male	39	None		Married/cohabiting				1	1	TDF/3TC/DTG		TDF/3TC/DTG	.	Stage I			No	No	No	No	.	Suppressed	No	No	Yes	No		1	VLSuppressed	No change
	Mulago ISS Clinic	2023-07-31	Female	30					164.8	56	1	1	TDF/3TC/EFV		TDF/3TC/DTG	.	Stage I			No	No	No	No	.	Suppressed	No	No	Yes	No		1	VLSuppressed	No change
	Mulago ISS Clinic	2023-07-31	Female	56							1	1	TDF/3TC/EFV		TDF/3TC/EFV	.	Stage I			No	No	No	No	.	Suppressed	No	No	Yes	No		1	VLSuppressed	No change
	Mulago ISS Clinic	2023-07-31	Male	49					164.6	79.5	1	1	TDF/3TC/DTG		TDF/3TC/DTG	.	Stage I			No	No	No	No	.	Suppressed	No	No	Yes	No		1	VLSuppressed	No change
	Mulago ISS Clinic	2023-07-31	Male	41	None		Divorced/separated				1	1	TDF/3TC/EFV		TDF/3TC/DTG	.	Stage III			No	No	No	No	.	Suppressed	No	No	Yes	No		1	VLSuppressed	No change
	Mulago ISS Clinic	2023-07-31	Male	37					164.9	45	1	1	TDF/3TC/EFV		TDF/3TC/EFV	.	Stage I			No	No	No	No	.	Suppressed	No	No	Yes	No		1	VLSuppressed	No change
	Mulago ISS Clinic	2023-07-31	Male	35							1	1	TDF/3TC/EFV		TDF/3TC/EFV	.	Stage I			No	No	No	No	.	Suppressed	No	No	Yes	No		1	VLSuppressed	No change
	Mulago ISS Clinic	2023-07-31	Male	43			Divorced/separated				1	1	TDF/3TC/EFV		TDF/3TC/EFV	.	Stage I			No	No	No	No	.	Suppressed	No	No	Yes	No		1	VLSuppressed	No change
163	Kisenyi HC	2023-08-01	Male	46						64	1	1	AZT/3TC/DTG	First line	TDF/3TC/DTG	.	Stage I			No	No	No	No	.	Suppressed	No	No	Yes	No		0	VLSuppressed	No change
147	Kisenyi HC	2023-08-01	Female	43			Married/cohabiting			60	1	1	AZT/3TC/DTG		TDF/3TC/DTG	.	Stage I			No	No	No	No	.	Suppressed	No	No	Yes	No		0	VLSuppressed	No change
260	Kisenyi HC	2023-08-01	Female	33						75	1	1	TDF/3TC/DTG	First line	TDF/3TC/DTG	.	Stage II			No	No	No	No	.	Suppressed	No	No	Yes	No		0	VLSuppressed	No change
61	Kisenyi HC	2023-08-01	Female	40							1	1	TDF/3TC/EFV		TDF/3TC/DTG	.	Stage IV			No	No	No	No	.	Suppressed	No	No	Yes	No		0	VLSuppressed	No change
204	Kisenyi HC	2023-08-01	Female	45						64	1	1	TDF/3TC/EFV		TDF/3TC/DTG	.	Stage III			No	No	No	No	.	Suppressed	No	No	Yes	No		0	VLSuppressed	No change
303	Kisenyi HC	2023-08-01	Female	30						91	1	1	TDF/3TC/EFV		TDF/3TC/DTG	.	Stage I			No	No	No	No	.	Suppressed	No	No	Yes	No		0	VLSuppressed	No change
390	Kisenyi HC	2023-08-01	Female	41						71	1	1	TDF/3TC/EFV		TDF/3TC/DTG	.	Stage I			No	No	No	No	.	Suppressed	No	No	Yes	No		0	VLSuppressed	No change
705	Kisenyi HC	2023-08-01	Female	29						60	1	1	TDF/3TC/EFV	First line	TDF/3TC/DTG	.	Stage I			No	No	No	No	.	Suppressed	No	No	Yes	No		0	VLSuppressed	No change
356	Kisenyi HC	2023-08-01	Male	36							1	1	TDF/3TC/DTG		TDF/3TC/DTG	.	Stage I			No	No	No	No	.	Suppressed	No	No	Yes	No		0	VLSuppressed	No change
187	Kisenyi HC	2023-08-01	Female	33			Single/never marri				1	1	TDF/3TC/EFV		TDF/3TC/EFV	.	Stage I			No	No	No	No	.	Suppressed	No	No	Yes	No		0	VLSuppressed	No change
	Kisenyi HC	2023-08-01	Male	53							1	1	TDF/3TC/EFV		TDF/3TC/DTG	.	Stage I			No	No	No	No	.	Suppressed	No	No	Yes	No		0	VLSuppressed	No change
376	Kisenyi HC	2023-08-02	Male	45			Married/cohabiting			84	1	1	TDF/3TC/EFV	First line	TDF/3TC/DTG	.	Stage I			No	No	No	No	.	Suppressed	No	No	Yes	No		0	VLSuppressed	No change
	Kisenyi HC	2023-08-02	Male	47		Protestant	Married/cohabiting				1	1	TDF/3TC/EFV		TDF/3TC/DTG	.	Stage I			No	No	No	No	.	Suppressed	No	No	Yes	No		0	VLSuppressed	No change
275	Kisenyi HC	2023-08-02	Female	48						55	1	1	TDF/3TC/DTG	First line	TDF/3TC/DTG	.	Stage I			No	No	No	No	.	Suppressed	No	No	No	No		0	VLSuppressed	No change
443	Kisenyi HC	2023-08-02	Female	49			Married/cohabiting			75	1	1	TDF/3TC/EFV	First line	TDF/3TC/DTG	.	Stage I			No	No	No	No	.	Suppressed	No	No	Yes	No		0	VLSuppressed	No change
45	Kisenyi HC	2023-08-02	Male	44			Married/cohabiting			60	1	1	AZT/3TC/DTG		TDF/3TC/DTG	.	Stage II			No	No	No	No	.	Suppressed	No	No	Yes	No		0	VLSuppressed	No change
74	Kisenyi HC	2023-08-02	Female	38		Catholic	Others			67	1	1	AZT/3TC/DTG	First line	TDF/3TC/DTG	.	Stage III			No	No	No	No	.	Suppressed	No	No	Yes	No		0	VLSuppressed	No change
459	Kisenyi HC	2023-08-02	Male	48		Protestant	Married/cohabiting	Self employed/ Bus		67	1	1	TDF/3TC/EFV	First line	TDF/3TC/DTG	.	Stage I			No	No	No	No	.	Suppressed	No	No	Yes	No		0	VLSuppressed	No change
236	Kisenyi HC	2023-08-02	Female	45			Divorced/separated	Not working/ emplo		57	1	1	TDF/3TC/EFV	First line	TDF/3TC/DTG	.	Stage II			No	No	No	No	.	Suppressed	No	No	Yes	No		0	VLSuppressed	No change
131	Kisenyi HC	2023-08-02	Female	47			Divorced/separated			81	1	1	TDF/3TC/EFV	First line	TDF/3TC/DTG	.	Stage II			No	No	No	No	.	Suppressed	No	No	Yes	No		0	VLSuppressed	No change
615	Kisenyi HC	2023-08-02	Female	46			Divorced/separated			62	1	1	TDF/3TC/EFV	First line	TDF/3TC/DTG	.	Stage III			No	No	No	No	.	Suppressed	No	No	Yes	No		0	VLSuppressed	No change
	Kisenyi HC	2023-08-02	Male	25							1	1	TDF/3TC/DTG		TDF/3TC/DTG	.	Stage I			No	No	No	No	.	Suppressed	No	No	Yes	No		0	VLSuppressed	No change
352	Kisenyi HC	2023-08-02	Female	35							1	1	TDF/3TC/DTG		TDF/3TC/DTG	.	Stage I			No	No	No	No	.	Suppressed	No	No	Yes	No		0	VLSuppressed	No change
	Kisenyi HC	2023-08-02	Female	44			Divorced/separated	Not working/ emplo			1	1	TDF/3TC/DTG		TDF/3TC/DTG	.	Stage I			No	No	No	Yes	.	Suppressed	Yes	No	Yes	No		0	VLSuppressed	No change
650	Kisenyi HC	2023-08-02	Female	42			Married/cohabiting	Self employed/ Bus			1	1	TDF/3TC/DTG		TDF/3TC/DTG	.	Stage I			No	No	No	No	.	Suppressed	No	No	Yes	No		0	VLSuppressed	No change
	Kisenyi HC	2023-08-02	Female	24		Born again	Married/cohabiting	Others		52	1	1	TDF/3TC/DTG		TDF/3TC/DTG	.	Stage II			No	No	No	No	.	Suppressed	No	No	Yes	No		0	VLSuppressed	No change
145	Kisenyi HC	2023-08-02	Female	23			Married/cohabiting	Self employed/ Bus		63	1	1	TDF/3TC/DTG	First line	TDF/3TC/DTG	.	Stage II			No	No	No	No	.	Suppressed	No	No	Yes	No		0	VLSuppressed	No change
	Kisenyi HC	2023-08-02	Female	42		Catholic	Married/cohabiting	Self employed/ Bus		44	1	1	TDF/3TC/DTG		TDF/3TC/DTG	.	Stage I			No	No	No	No	.	Suppressed	No	No	Yes	No		0	VLSuppressed	No change
88	Kisenyi HC	2023-08-02	Male	35		Protestant	Married/cohabiting	Self employed/ Bus		98	1	1	TDF/3TC/DTG		TDF/3TC/DTG	.	Stage II			No	No	No	No	.	Suppressed	No	No	Yes	No		0	VLSuppressed	No change
491	Kisenyi HC	2023-08-02	Male	50			Married/cohabiting	Employed by privat		70	1	1	TDF/3TC/DTG		TDF/3TC/DTG	.	Stage I			No	No	No	No	.	Suppressed	No	No	Yes	No		0	VLSuppressed	No change
	Kisenyi HC	2023-08-02	Male	45		Catholic	Divorced/separated	Self employed/ Bus			1	1	TDF/3TC/DTG		TDF/3TC/DTG	.	Stage III			No	No	No	No	.	Suppressed	No	No	Yes	No		0	VLSuppressed	No change
299	Kisenyi HC	2023-08-02	Male	48			Divorced/separated	Self employed/ Bus		52	1	1	TDF/3TC/DTG		TDF/3TC/DTG	.	Stage IV			No	No	No	Yes	.	Suppressed	Yes	No	Yes	No		0	VLSuppressed	No change
16	Kisenyi HC	2023-08-02	Male	51		Moslem	Married/cohabiting	Self employed/ Bus			1	1	TDF/3TC/DTG	First line	TDF/3TC/DTG	.	Stage I			No	No	No	No	.	Suppressed	No	No	Yes	No		0	VLSuppressed	No change
476	Kisenyi HC	2023-08-02	Female	49		Moslem	Others	Self employed/ Bus		65	1	1	TDF/3TC/DTG		TDF/3TC/DTG	.	Stage I			No	No	No	No	.	Suppressed	No	No	Yes	No		0	VLSuppressed	No change
	Kisenyi HC	2023-08-02	Female	43		Protestant	Others	Self employed/ Bus		73	1	1	TDF/3TC/DTG	First line	TDF/3TC/DTG	.	Stage I			No	No	No	No	.	Suppressed	No	No	Yes	No		0	VLSuppressed	No change
57	Kisenyi HC	2023-08-02	Female	54		Catholic	Married/cohabiting	Self employed/ Bus		61	1	1	TDF/3TC/EFV	First line	TDF/3TC/DTG	.	Stage II			No	No	No	No	.	Suppressed	No	No	Yes	No		0	VLSuppressed	No change
306	Kisenyi HC	2023-08-02	Female	60		Moslem	Others	Others		38	1	1	TDF/3TC/EFV		TDF/3TC/DTG	.	Stage I			No	No	No	No	.	Suppressed	No	No	Yes	No		0	VLSuppressed	No change
77	Kisenyi HC	2023-08-02	Male	45		Protestant				55	1	1	TDF/3TC/DTG		TDF/3TC/DTG	.	Stage III			No	No	No	No	.	Suppressed	No	No	Yes	No		0	VLSuppressed	No change
110	Kisenyi HC	2023-08-02	Male	50		Protestant				73	1	1	TDF/3TC/EFV		TDF/3TC/DTG	.	Stage I			No	No	No	No	.	Suppressed	No	No	Yes	No		0	VLSuppressed	No change
193	Kisenyi HC	2023-08-02	Female	50		Catholic	Divorced/separated			44	1	1	TDF/3TC/EFV		TDF/3TC/DTG	.	Stage III			No	No	No	No	.	Suppressed	No	No	Yes	No		0	VLSuppressed	No change
329	Kisenyi HC	2023-08-02	Female	50		Protestant	Others	Others		45	1	1	TDF/3TC/EFV		TDF/3TC/DTG	.	Stage I			No	No	No	No	.	Suppressed	No	No	Yes	No		0	VLSuppressed	No change
285	Kisenyi HC	2023-08-02	Male	44		Moslem	Married/cohabiting	Self employed/ Bus		65	1	1	TDF/3TC/EFV	First line	TDF/3TC/DTG	.	Stage II			No	No	No	No	.	Suppressed	No	No	Yes	No		0	VLSuppressed	No change
245	Kisenyi HC	2023-08-02	Male	48		Protestant	Married/cohabiting	Self employed/ Bus		55	1	1	TDF/3TC/EFV		TDF/3TC/DTG	.	Stage I			No	No	No	No	.	Suppressed	No	No	Yes	No		0	VLSuppressed	No change
192	Kisenyi HC	2023-08-02	Male	48		Catholic		Self employed/ Bus		64	1	1	TDF/3TC/EFV	First line	TDF/3TC/DTG	.	Stage II			No	No	No	No	.	Suppressed	No	No	Yes	No		0	VLSuppressed	No change
317	Kisenyi HC	2023-08-02	Female	44		Catholic		Self employed/ Bus		63	1	1	TDF/3TC/EFV	First line	TDF/3TC/DTG	.	Stage I			No	No	No	No	.	Suppressed	No	No	Yes	No		0	VLSuppressed	No change
	Kisenyi HC	2023-08-02	Female	43		Protestant		Self employed/ Bus		72	1	1	TDF/3TC/EFV		TDF/3TC/DTG	.	Stage I			No	No	No	No	.	Suppressed	No	No	Yes	No		0	VLSuppressed	No change
855	Kisenyi HC	2023-08-02	Female	47		Catholic	Others	Others		75	1	1	TDF/3TC/EFV		TDF/3TC/EFV	.	Stage II			No	No	No	No	.	Suppressed	No	No	No	No		0	VLSuppressed	No change
357	Kisenyi HC	2023-08-02	Female	30		Catholic	Divorced/separated	Self employed/ Bus		62	1	1	TDF/3TC/EFV		TDF/3TC/DTG	.	Stage I			No	No	No	No	.	Suppressed	No	No	Yes	No		0	VLSuppressed	No change
450	Kisenyi HC	2023-08-02	Female	42		Catholic	Married/cohabiting	Others		53	1	1	TDF/3TC/EFV		TDF/3TC/DTG	.	Stage I			No	No	No	No	.	Suppressed	No	No	Yes	No		0	VLSuppressed	No change
486	Kisenyi HC	2023-08-02	Male	51		Moslem	Married/cohabiting	Others		65	1	1	TDF/3TC/EFV	First line	TDF/3TC/DTG	.	Stage II			No	No	No	No	.	Suppressed	No	No	Yes	No		0	VLSuppressed	No change
324	Kisenyi HC	2023-08-02	Male	37				Self employed/ Bus		54	1	1	TDF/3TC/EFV		TDF/3TC/DTG	.	Stage I			No	No	No	No	.	Suppressed	No	No	Yes	No		0	VLSuppressed	No change
294	Kisenyi HC	2023-08-02	Female	50			Others	Others		75	1	1	AZT/3TC/DTG		TDF/3TC/DTG	.	Stage I			No	No	No	No	.	Suppressed	No	No	Yes	No		0	VLSuppressed	No change
477	Kisenyi HC	2023-08-02	Female	49			Divorced/separated	Self employed/ Bus		42	1	1	TDF/3TC/EFV		TDF/3TC/EFV	.	Stage II			No	No	No	No	.	Suppressed	No	No	Yes	No		0	VLSuppressed	No change
442	Kisenyi HC	2023-08-02	Female	47		Catholic		Employed by privat		79	1	1	TDF/3TC/EFV	First line	TDF/3TC/DTG	.	Stage II			No	No	No	No	.	Suppressed	No	No	Yes	No		0	VLSuppressed	No change
345	Kisenyi HC	2023-08-02	Male	36		Protestant		Others		67	1	1	TDF/3TC/EFV	First line	TDF/3TC/DTG	.	Stage II			No	No	No	No	.	Non Suppresed	No	No	Yes	No		0	VLSuppressed	Worsened
1067	Kisenyi HC	2023-08-02	Male	50				Self employed/ Bus		69	1	1	TDF/3TC/DTG		TDF/3TC/DTG	.	Stage I			No	No	No	No	.	Suppressed	No	No	Yes	No		0	VLSuppressed	No change
653	Kisenyi HC	2023-08-02	Female	46		Catholic	Married/cohabiting	Self employed/ Bus		78	1	1	TDF/3TC/EFV	First line	TDF/3TC/DTG	.	Stage I			No	No	No	No	.	Suppressed	No	No	Yes	No		0	VLSuppressed	No change
760	Kisenyi HC	2023-08-02	Female	50		Protestant				95	1	1	TDF/3TC/EFV	First line	TDF/3TC/DTG	.	Stage I			No	No	No	No	.	Suppressed	No	No	Yes	No		0	VLSuppressed	No change
2378	Kisenyi HC	2023-08-02	Female	47		Catholic	Married/cohabiting			84	1	1	TDF/3TC/EFV	First line	TDF/3TC/DTG	.	Stage I			No	No	No	No	.	Suppressed	No	No	Yes	No		0	VLSuppressed	No change
512	Kisenyi HC	2023-08-02	Female	44		Moslem	Others			50	1	1	TDF/3TC/EFV		TDF/3TC/DTG	.	Stage I			No	No	No	No	.	Suppressed	No	No	Yes	No		0	VLSuppressed	No change
103	Kisenyi HC	2023-08-02	Male	50		Catholic	Married/cohabiting			53	1	1	TDF/3TC/EFV	First line	TDF/3TC/DTG	.	Stage III			No	No	No	No	.	Suppressed	No	No	Yes	No		0	VLSuppressed	No change
208	Kisenyi HC	2023-08-03	Male	54		Catholic	Married/cohabiting	Self employed/ Bus			1	1	TDF/3TC/EFV	Second line	TDF/3TC/DTG	.	Stage III			No	No	No	No	.	Suppressed	No	No	Yes	No		0	VLSuppressed	No change
479	Kisenyi HC	2023-08-03	Female	53		Catholic	Others	Self employed/ Bus		57	1	1	TDF/3TC/EFV		TDF/3TC/DTG	.	Stage II			No	No	No	No	.	Suppressed	No	No	Yes	No		0	VLSuppressed	No change
174	Kisenyi HC	2023-08-03	Male	52		Protestant	Married/cohabiting	Self employed/ Bus		56	1	1	TDF/3TC/EFV	First line	TDF/3TC/DTG	.	Stage III			No	No	No	No	.	Suppressed	No	No	Yes	No		0	VLSuppressed	No change
312	Kisenyi HC	2023-08-03	Female	45		Catholic	Single/never marri	Not working/ emplo		50	1	1	TDF/3TC/EFV	First line	TDF/3TC/DTG	.	Stage II			No	No	No	No	.	Suppressed	No	No	Yes	No		0	VLSuppressed	No change
125	Mulago ISS Clinic	2023-08-08	Female	52	Completed secondary	Catholic	Married/cohabiting	Others		66	1	1	TDF/3TC/EFV		TDF/3TC/DTG	.	Stage I			No	No	No	No	.	Suppressed	No	No	Yes	No		0	VLSuppressed	No change
283	Mulago ISS Clinic	2023-08-08	Male	48		Protestant	Married/cohabiting			52	1	1	TDF/3TC/EFV		TDF/3TC/DTG	.	Stage II			No	No	No	No	.	Suppressed	No	No	Yes	No		0	VLSuppressed	No change
	Mulago ISS Clinic	2023-08-08	Female	25		Catholic	Married/cohabiting	Others		64	1	1	TDF/3TC/EFV		TDF/3TC/DTG	.	Stage I			No	No	No	No	.	Suppressed	No	No	Yes	No		0	VLSuppressed	No change
	Mulago ISS Clinic	2023-08-08	Female	50		Catholic	Divorced/separated			52	1	1	TDF/3TC/EFV	First line	TDF/3TC/DTG	.	Stage I			No	No	No	No	.	Suppressed	No	No	Yes	No		0	VLSuppressed	No change
	Mulago ISS Clinic	2023-08-08	Male	25	Completed primary	Catholic	Married/cohabiting	Others	164	48.6	1	1	TDF/3TC/EFV		TDF/3TC/DTG	.	Stage II			No	No	No	No	.	Suppressed	No	No	No	No		0	VLSuppressed	No change
	Mulago ISS Clinic	2023-08-08	Female	51	Completed secondary	Catholic	Others	Others	161	53	1	1	TDF/3TC/EFV		TDF/3TC/DTG	.	Stage IV			No	No	No	No	.	Suppressed	No	No	No	No		0	VLSuppressed	No change
138	Mulago ISS Clinic	2023-08-08	Female	40	Completed tertiary	Protestant	Single/never marri		174.5	68.5	1	1	TDF/3TC/EFV		TDF/3TC/DTG	.	Stage III			No	No	No	No	.	Suppressed	No	No	No	No		0	VLSuppressed	No change
3	Mulago ISS Clinic	2023-08-08	Male	43	Completed secondary	Catholic	Married/cohabiting	Others	172.7	54.5	1	1	TDF/3TC/EFV		TDF/3TC/DTG	.	Stage III			No	No	No	Yes	.	Suppressed	Yes	No	Yes	No		0	VLSuppressed	No change
	Mulago ISS Clinic	2023-08-08	Male	21	Completed primary	Catholic	Single/never marri	Self employed/ Bus	176.2	58	1	1	TDF/3TC/EFV		TDF/3TC/DTG	.	Stage III			No	No	No	No	.	Suppressed	No	No	Yes	No		0	VLSuppressed	No change
125	Mulago ISS Clinic	2023-08-08	Female	34		Protestant	Married/cohabiting	Others	162	78.7	1	1	TDF/3TC/EFV		TDF/3TC/DTG	.	Stage IV			No	No	No	Yes	.	Suppressed	Yes	No	Yes	No		0	VLSuppressed	No change
83	Mulago ISS Clinic	2023-08-08	Female	20						51	1	1	TDF/3TC/EFV		TDF/3TC/DTG	.	Stage II			No	No	No	No	.	Suppressed	No	No	Yes	No		0	VLSuppressed	No change
	Mulago ISS Clinic	2023-08-08	Female	29	Completed primary	Catholic	Married/cohabiting	Others	163	62.5	1	1	TDF/3TC/EFV		TDF/3TC/DTG	.	Stage I			No	No	No	No	.	Suppressed	No	No	Yes	No		0	VLSuppressed	No change
	Mulago ISS Clinic	2023-08-08	Male	32	Completed tertiary	Catholic	Married/cohabiting	Self employed/ Bus	171.4	62	1	1	TDF/3TC/DTG		TDF/3TC/DTG	.	Stage III			No	No	No	No	.	Non Suppresed	No	No	Yes	No		0	VLSuppressed	Worsened
	Mulago ISS Clinic	2023-08-08	Female	26	Completed primary	Catholic	Married/cohabiting	Others	156	54.8	1	1	TDF/3TC/EFV		TDF/3TC/DTG	.	Stage I			No	No	No	No	.	Suppressed	No	No	Yes	No		0	VLSuppressed	No change
	Mulago ISS Clinic	2023-08-08	Female	48		Protestant	Others	Others	164.4	57.5	1	1	TDF/3TC/EFV		TDF/3TC/DTG	.	Stage I			No	No	No	No	.	Suppressed	No	No	No	No		0	VLSuppressed	No change
141	Mulago ISS Clinic	2023-08-08	Male	32	Completed secondary	Catholic	Married/cohabiting	Others		52.5	1	1	TDF/3TC/DTG	First line	TDF/3TC/DTG	.	Stage III			No	No	No	No	.	Suppressed	No	No	Yes	No		0	VLSuppressed	No change
	Mulago ISS Clinic	2023-08-08	Female	32	Completed primary	Protestant	Others		163.2	66	1	1	TDF/3TC/DTG		TDF/3TC/DTG	.	Stage I			No	No	No	No	.	Suppressed	No	No	Yes	No		0	VLSuppressed	No change
	Mulago ISS Clinic	2023-08-08	Male	29	None	Protestant	Married/cohabiting	Others	190	59	1	1	TDF/3TC/EFV		TDF/3TC/ATV/r	.	Stage III			No	No	No	No	.	Suppressed	No	No	Yes	No		0	VLSuppressed	No change
45	Mulago ISS Clinic	2023-08-08	Female	38						53	1	1	TDF/3TC/EFV		TDF/3TC/ATV/r	.	Stage III			No	No	No	No	.	Suppressed	No	No	Yes	No		0	VLSuppressed	No change
	Mulago ISS Clinic	2023-08-08	Female	47		Born again	Married/cohabiting	Self employed/ Bus	164	47	1	1	TDF/3TC/DTG		TDF/3TC/DTG	.	Stage II			No	No	No	No	.	Suppressed	No	No	Yes	No		0	VLSuppressed	No change
	Mulago ISS Clinic	2023-08-08	Male	30		Protestant	Others		168.8	54	1	1	TDF/3TC/EFV		TDF/3TC/DTG	.	Stage III			No	No	No	Yes	.	Suppressed	Yes	No	No	No		0	VLSuppressed	No change
111	Mulago ISS Clinic	2023-08-08	Female	24		Catholic	Single/never marri	Others	155.4	60.1	1	1	TDF/3TC/EFV		TDF/3TC/DTG	.	Stage I			No	No	No	No	.	Suppressed	No	No	No	No		0	VLSuppressed	No change
	Mulago ISS Clinic	2023-08-08	Male	44	Completed primary	Catholic	Divorced/separated	Others	166	49.5	1	1	TDF/3TC/DTG		TDF/3TC/DTG	.	Stage II			No	No	No	No	.	Suppressed	No	No	No	No		0	VLSuppressed	No change
	Mulago ISS Clinic	2023-08-08	Male	26	Completed primary	Moslem	Single/never marri	Others	169.4	64	1	1	TDF/3TC/EFV		TDF/3TC/DTG	.	Stage II			No	No	No	No	.	Suppressed	No	No	No	No		0	VLSuppressed	No change
	Mulago ISS Clinic	2023-08-08	Male	44		Protestant	Others	Others	168.9	59	1	1	TDF/3TC/EFV		TDF/3TC/DTG	.	Stage III			No	No	No	No	.	Suppressed	No	No	Yes	No		0	VLSuppressed	No change
	Mulago ISS Clinic	2023-08-08	Male	27		Protestant	Married/cohabiting	Others	172	68	1	1	TDF/3TC/EFV		TDF/3TC/DTG	.	Stage III			No	No	No	No	.	Suppressed	No	No	Yes	No		0	VLSuppressed	No change
457	Mulago ISS Clinic	2023-08-08	Female	28		Catholic	Divorced/separated	Others		57	1	1	TDF/3TC/EFV		TDF/3TC/EFV	.	Stage I			No	No	No	No	.	Suppressed	No	No	No	No		0	VLSuppressed	No change
	Mulago ISS Clinic	2023-08-08	Male	43	Completed secondary	Moslem	Married/cohabiting	Others	168	70	1	1	TDF/3TC/EFV		TDF/3TC/DTG	.	Stage II			No	No	No	No	.	Suppressed	No	No	No	No		0	VLSuppressed	No change
	Mulago ISS Clinic	2023-08-08	Male	40	Completed secondary	Catholic	Married/cohabiting	Others	173.6	62	1	1	TDF/3TC/EFV		TDF/3TC/DTG	.	Stage III			No	No	No	No	.	Suppressed	No	No	No	No		0	VLSuppressed	No change
	Mulago ISS Clinic	2023-08-08	Male	41		Catholic	Married/cohabiting			50	1	1	TDF/3TC/EFV		TDF/3TC/DTG	.	Stage III			No	No	No	Yes	.	Suppressed	Yes	No	Yes	No		0	VLSuppressed	No change
	Mulago ISS Clinic	2023-08-08	Male	42	Completed primary	Catholic	Married/cohabiting	Others	170	55	1	1	TDF/3TC/DTG		TDF/3TC/DTG	.	Stage II			No	No	No	No	.	Suppressed	No	No	Yes	No		0	VLSuppressed	No change
48	Mulago ISS Clinic	2023-08-08	Male	40		Catholic	Married/cohabiting			71.5	1	1	TDF/3TC/DTG		TDF/3TC/DTG	.	Stage IV			No	No	No	No	.	Suppressed	No	No	No	No		0	VLSuppressed	No change
	Mulago ISS Clinic	2023-08-08	Female	34		Protestant		Others	156.5	42	1	1	TDF/3TC/DTG		TDF/3TC/DTG	.	Stage IV			No	No	No	No	.	Suppressed	No	No	No	No		0	VLSuppressed	No change
	Mulago ISS Clinic	2023-08-08	Male	40		Moslem	Married/cohabiting	Others		81	1	1	TDF/3TC/DTG		TDF/3TC/DTG	.	Stage II			No	No	No	No	.	Suppressed	No	No	Yes	No		0	VLSuppressed	No change
	Mulago ISS Clinic	2023-08-08	Male	35	Completed secondary	Catholic	Married/cohabiting	Others		81	1	1	TDF/3TC/DTG		TDF/3TC/DTG	.	Stage I			No	No	No	No	.	Suppressed	No	No	Yes	No		0	VLSuppressed	No change
	Mulago ISS Clinic	2023-08-08	Female	34	Completed primary	Protestant	Others	Others		56	1	1	TDF/3TC/DTG		TDF/3TC/DTG	.	Stage II			No	No	No	No	.	Suppressed	No	No	Yes	No		0	VLSuppressed	No change
	Mulago ISS Clinic	2023-08-08	Female	33		Protestant		Others	164.9	54	1	1	TDF/3TC/DTG		TDF/3TC/DTG	.	Stage II			No	No	No	Yes	.	Suppressed	Yes	No	No	No		0	VLSuppressed	No change
	Mulago ISS Clinic	2023-08-08	Female	36	None	Catholic		Others	156	58	1	1	TDF/3TC/EFV		TDF/3TC/DTG	.	Stage III			No	No	No	No	.	Suppressed	No	No	No	No	No	0	VLSuppressed	No change
236	Mulago ISS Clinic	2023-08-09	Female	40	Completed primary	Catholic	Married/cohabiting	Not working/ emplo	157.2	45	1	1	TDF/3TC/DTG		TDF/3TC/DTG	.	Stage II			No	No	No	No	.	Suppressed	No	No	Yes	No	No	0	VLSuppressed	No change
	Mulago ISS Clinic	2023-08-09	Female	43	Completed secondary	Protestant	Divorced/separated		153.2	66	1	1	TDF/3TC/DTG		TDF/3TC/DTG	.	Stage I			No	No	No	No	.	Suppressed	No	No	Yes	No	No	0	VLSuppressed	No change
	Mulago ISS Clinic	2023-08-09	Male	40	Completed primary	Catholic	Married/cohabiting		157.2	51	1	1	TDF/3TC/DTG		TDF/3TC/DTG	.	Stage III			No	No	No	No	.	Suppressed	No	No	No	No	No	0	VLSuppressed	No change
	Mulago ISS Clinic	2023-08-09	Male	40	Completed secondary	Catholic	Married/cohabiting	Self employed/ Bus	159.8	43	1	1	TDF/3TC/DTG		TDF/3TC/DTG	.	Stage III			No	No	No	Yes	.	Suppressed	Yes	No	No	No	No	0	VLSuppressed	No change
	Mulago ISS Clinic	2023-08-09	Female	21	Completed secondary	Catholic	Divorced/separated	Others	159.2	52	1	1	TDF/3TC/DTG		TDF/3TC/DTG	.	Stage II			No	No	No	No	.	Suppressed	No	No	Yes	No	Yes	0	VLSuppressed	No change
	Mulago ISS Clinic	2023-08-09	Female	43	Completed secondary	Catholic	Married/cohabiting	Self employed/ Bus	157.7	62	1	1	TDF/3TC/DTG		TDF/3TC/DTG	.	Stage III			No	No	No	Yes	.	Suppressed	Yes	No	No	No	No	0	VLSuppressed	No change
	Mulago ISS Clinic	2023-08-09	Male	43	Completed primary	Catholic	Married/cohabiting	Self employed/ Bus	169.2	55.1	1	1	TDF/3TC/DTG		TDF/3TC/DTG	.	Stage I			No	No	No	No	.	Suppressed	No	No	No	Yes	No	0	VLSuppressed	No change
	Mulago ISS Clinic	2023-08-09	Male	42	Completed primary	Catholic	Married/cohabiting	Self employed/ Bus	177.8	56	1	1	TDF/3TC/DTG		TDF/3TC/DTG	.	Stage II			No	No	No	Yes	.	Suppressed	Yes	No	No	No	No	0	VLSuppressed	No change
	Mulago ISS Clinic	2023-08-09	Female	21	Completed primary	Catholic	Divorced/separated	Others	152.7	57	1	1	TDF/3TC/DTG		TDF/3TC/DTG	.	Stage II			No	No	No	No	.	Suppressed	No	No	No	No	No	0	VLSuppressed	No change
	Mulago ISS Clinic	2023-08-09	Female	41	None	Catholic	Divorced/separated		171.6	81	1	1	TDF/3TC/DTG		TDF/3TC/DTG	.	Stage II			No	No	No	No	.	Suppressed	No	No	No	No	No	0	VLSuppressed	No change
	Mulago ISS Clinic	2023-08-09	Female	32	Completed secondary	Catholic	Divorced/separated	Others	159.8	68	1	1	TDF/3TC/DTG		TDF/3TC/DTG	.	Stage I			No	No	No	No	.	Non Suppresed	No	No	No	No	No	0	VLSuppressed	Worsened
	Mulago ISS Clinic	2023-08-09	Female	41	Completed secondary	Catholic	Others	Others	169.1	60	1	1	TDF/3TC/DTG		TDF/3TC/DTG	.	Stage III			No	No	No	Yes	.	Suppressed	Yes	No	Yes	No	No	0	VLSuppressed	No change
860	Mulago ISS Clinic	2023-08-09	Male	38	Completed primary	Protestant	Married/cohabiting	Self employed/ Bus	169.9	56	1	1	TDF/3TC/DTG		TDF/3TC/DTG	.	Stage I			No	No	No	No	.	Suppressed	No	No	No	No	No	0	VLSuppressed	No change
	Mulago ISS Clinic	2023-08-09	Female	33	Completed secondary	Catholic	Divorced/separated	Self employed/ Bus	153.6	61	1	1	TDF/3TC/DTG		TDF/3TC/DTG	.	Stage I			No	No	No	No	.	Suppressed	No	No	Yes	No	No	0	VLSuppressed	No change
708	Mulago ISS Clinic	2023-08-09	Female	23	Completed secondary	Catholic	Married/cohabiting	Not working/ emplo	152.9	50	1	1	TDF/3TC/DTG		TDF/3TC/DTG	.	Stage I			No	No	No	No	.	Suppressed	No	No	Yes	No	No	0	VLSuppressed	No change
44	Mulago ISS Clinic	2023-08-09	Female	22	Completed secondary	Catholic	Married/cohabiting	Self employed/ Bus	142.8	47	1	1	TDF/3TC/DTG		TDF/3TC/DTG	.	Stage I			No	No	No	No	.	Suppressed	No	No	No	No	No	0	VLSuppressed	No change
41	Mulago ISS Clinic	2023-08-09	Female	27	Completed primary	Moslem	Divorced/separated	Self employed/ Bus	148.8	38.5	1	1	TDF/3TC/DTG	Second line	TDF/3TC/DTG	.	Stage III			No	No	No	No	.	Non Suppresed	No	No	No	No	No	0	VLSuppressed	Worsened
639	Mulago ISS Clinic	2023-08-09	Female	25	Completed secondary	Protestant	Married/cohabiting	Employed by public	148.8	51	1	1	TDF/3TC/DTG		TDF/3TC/DTG	.	Stage I			No	No	No	No	.	Suppressed	No	No	Yes	No	No	0	VLSuppressed	No change
120	Mulago ISS Clinic	2023-08-09	Female	21	Completed primary	Catholic	Single/never marri	Self employed/ Bus	158.3	60	1	1	TDF/3TC/DTG		TDF/3TC/DTG	.	Stage II			No	No	No	No	.	Suppressed	No	No	No	No	No	0	VLSuppressed	No change
101	Mulago ISS Clinic	2023-08-09	Male	38	Completed primary	Catholic	Divorced/separated	Not working/ emplo	167	53	1	1	TDF/3TC/DTG		TDF/3TC/DTG	.	Stage III			No	No	No	No	.	Suppressed	No	No	No	No	No	0	VLSuppressed	No change
339	Mulago ISS Clinic	2023-08-09	Female	26	Completed secondary	Moslem	Married/cohabiting	Self employed/ Bus	154.3	57	1	1	TDF/3TC/DTG		TDF/3TC/DTG	.	Stage III			No	No	No	Yes	.	Suppressed	Yes	No	Yes	No	No	0	VLSuppressed	No change
121	Mulago ISS Clinic	2023-08-09	Female	26	None	Catholic	Married/cohabiting	Not working/ emplo	151.2	46	1	1	TDF/3TC/DTG		TDF/3TC/DTG	.	Stage III			No	No	No	No	HEARING PROBLEM	Suppressed	No	No	Yes	No	No	0	VLSuppressed	No change
440	Mulago ISS Clinic	2023-08-09	Female	24	Completed primary	Catholic	Divorced/separated	Employed by privat	152.8	56	1	1	TDF/3TC/DTG		AZT/3TC/DTG	.	Stage I			No	No	No	No	.	Suppressed	No	No	Yes	No	No	0	VLSuppressed	No change
452	Mulago ISS Clinic	2023-08-09	Male	24	Completed primary	Catholic	Married/cohabiting	Self employed/ Bus	179.9	68	1	1	TDF/3TC/DTG		TDF/3TC/DTG	.	Stage II			No	No	No	No	.	Suppressed	No	No	No	No	No	0	VLSuppressed	No change
886	Mulago ISS Clinic	2023-08-09	Female	24	Completed secondary	Protestant	Married/cohabiting	Self employed/ Bus	155.5	51	1	1	TDF/3TC/DTG		TDF/3TC/DTG	.	Stage II			No	No	No	No	.	Suppressed	No	No	No	No	No	0	VLSuppressed	No change
23	Mulago ISS Clinic	2023-08-09	Female	24	Completed secondary	Protestant	Single/never marri	Not working/ emplo	150.9	44	1	1	TDF/3TC/DTG		TDF/3TC/DTG	.	Stage II			No	No	No	No	.	Suppressed	No	No	No	No	No	0	VLSuppressed	No change
105	Mulago ISS Clinic	2023-08-09	Male	40	Completed primary	Catholic	Married/cohabiting	Employed by privat	168.8	76	1	1	TDF/3TC/DTG		TDF/3TC/DTG	.	Stage II			No	No	No	No	.	Suppressed	No	No	Yes	No	Yes	0	VLSuppressed	No change
	Mulago ISS Clinic	2023-08-09	Female	20	Completed primary	Catholic	Divorced/separated	Not working/ emplo	163.9	43	1	1	TDF/3TC/DTG		TDF/3TC/DTG	.	Stage II			No	No	No	No	.	Suppressed	No	No	No	No	No	0	VLSuppressed	No change
663	Mulago ISS Clinic	2023-08-09	Male	35	Completed secondary	Catholic	Married/cohabiting	Employed by privat	162	76	1	1	TDF/3TC/DTG		TDF/3TC/DTG	.	Stage II			No	No	No	No	.	Suppressed	No	No	No	No	No	0	VLSuppressed	No change
373	Mulago ISS Clinic	2023-08-09	Female	36	Completed primary	Moslem	Married/cohabiting	Self employed/ Bus	157	54	1	1	TDF/3TC/DTG		TDF/3TC/DTG	.	Stage I			No	No	No	No	.	Suppressed	No	No	Yes	No	No	0	VLSuppressed	No change
33	Mulago ISS Clinic	2023-08-09	Male	34	Completed primary	Protestant	Married/cohabiting	Not working/ emplo	163	66	1	1	TDF/3TC/DTG		TDF/3TC/DTG	.	Stage II			No	No	No	No	.	Suppressed	No	No	Yes	No	No	0	VLSuppressed	No change
454	Mulago ISS Clinic	2023-08-09	Female	31	Completed primary	Catholic	Divorced/separated	Self employed/ Bus	159.2	50	1	1	TDF/3TC/DTG		TDF/3TC/DTG	.	Stage II			No	No	No	No	.	Suppressed	No	No	Yes	No	No	0	VLSuppressed	No change
	Mulago ISS Clinic	2023-08-09	Female	46	Completed tertiary	Catholic	Divorced/separated	Others	151.4	55	1	1	TDF/3TC/EFV		TDF/3TC/EFV	.	Stage I			No	No	No	No	.	Suppressed	No	No	No	No	No	0	VLSuppressed	No change
	Mulago ISS Clinic	2023-08-09	Male	36	None	Protestant	Divorced/separated	Self employed/ Bus	158.9	48	1	1	TDF/3TC/DTG		TDF/3TC/DTG	.	Stage III			No	No	No	No	.	Suppressed	No	No	Yes	No	No	0	VLSuppressed	No change
149	Mulago ISS Clinic	2023-08-09	Male	27	Completed secondary	Catholic		Self employed/ Bus	172.3	52	1	1	TDF/3TC/DTG		TDF/3TC/DTG	.	Stage II			No	No	No	No	.	Suppressed	No	No	No	No	No	0	VLSuppressed	No change
	Mulago ISS Clinic	2023-08-09	Male	36	Completed tertiary	Protestant	Married/cohabiting	Self employed/ Bus	180	89	1	1	TDF/3TC/DTG		TDF/3TC/DTG	.	Stage II			No	No	No	No	.	Suppressed	No	No	Yes	No	No	0	VLSuppressed	No change
	Mulago ISS Clinic	2023-08-09	Male	31	Completed secondary	Catholic	Married/cohabiting	Self employed/ Bus			1	1	TDF/3TC/DTG		TDF/3TC/DTG	.	Stage I			No	No	No	No	.	Suppressed	No	No	Yes	No	No	0	VLSuppressed	No change
	Mulago ISS Clinic	2023-08-09	Male	26	Completed secondary	Catholic	Single/never marri	Others	171.2	63	1	1	TDF/3TC/DTG		TDF/3TC/DTG	.	Stage II			No	No	No	No	.	Suppressed	No	No	No	No	No	0	VLSuppressed	No change
	Mulago ISS Clinic	2023-08-09	Male	31	Completed primary	Catholic		Not working/ emplo		65	1	1	TDF/3TC/EFV		TDF/3TC/DTG	.	Stage III			No	No	No	No	.	Suppressed	No	No	No	No	No	0	VLSuppressed	No change
	Mulago ISS Clinic	2023-08-09	Male	31	Completed primary	Moslem		Not working/ emplo	165.9	60	1	1	TDF/3TC/DTG		TDF/3TC/DTG	.	Stage I			No	No	No	No	.	Suppressed	No	No	Yes	No	No	0	VLSuppressed	No change
	Mulago ISS Clinic	2023-08-09	Male	35	Completed primary	Catholic				59	1	1	TDF/3TC/DTG		TDF/3TC/DTG	.	Stage I			No	No	No	No	.	Suppressed	No	No	No	No	No	0	VLSuppressed	No change
560	Mulago ISS Clinic	2023-08-09	Female	24	Completed primary	Moslem		Employed by privat	146	48	1	1	TDF/3TC/DTG		TDF/3TC/DTG	.	Stage II			No	No	No	No	.	Suppressed	No	No	No	No	No	0	VLSuppressed	No change
	Mulago ISS Clinic	2023-08-09	Female	34		Catholic			153.2	60	1	1	TDF/3TC/DTG		TDF/3TC/DTG	.	Stage I			No	No	No	No	.	Suppressed	No	No	No	No	No	0	VLSuppressed	No change
147	Mulago ISS Clinic	2023-08-09	Male	53	Completed secondary	Catholic		Others	164.7	63	1	1	TDF/3TC/EFV		TDF/3TC/DTG	.	Stage II			No	No	No	No	.	Suppressed	No	No	No	No	No	0	VLSuppressed	No change
	Mulago ISS Clinic	2023-08-09	Female	23	Completed primary	Catholic		Others	155.3	68	1	1	TDF/3TC/EFV		TDF/3TC/DTG	.	Stage I			No	No	No	No	.	Suppressed	No	No	Yes	No	No	0	VLSuppressed	No change
	Mulago ISS Clinic	2023-08-09	Male	53	Completed primary			Others	173.2	74	1	1	TDF/3TC/DTG		TDF/3TC/DTG	.	Stage II			No	No	No	No	.	Suppressed	No	No	No	No	No	0	VLSuppressed	No change
	Mulago ISS Clinic	2023-08-09	Female	53	Completed secondary	Catholic	Married/cohabiting	Others			1	1	TDF/3TC/DTG		TDF/3TC/DTG	.	Stage I			No	No	No	No	.	Suppressed	No	No	No	No	No	0	VLSuppressed	No change
	Mulago ISS Clinic	2023-08-09	Male	52	Completed secondary	Catholic	Married/cohabiting	Employed by public			1	1	TDF/3TC/DTG		TDF/3TC/DTG	.	Stage I			No	No	No	No	.	Suppressed	No	No	No	No	No	0	VLSuppressed	No change
	Mulago ISS Clinic	2023-08-09	Male	57			Divorced/separated	Others			1	1	TDF/3TC/DTG		TDF/3TC/DTG	.	Stage II			No	No	No	No	.	Suppressed	No	No	No	No	No	0	VLSuppressed	No change
	Mulago ISS Clinic	2023-08-09	Male	49			Married/cohabiting			78	1	1	TDF/3TC/DTG		TDF/3TC/DTG	.	Stage I			No	No	No	No	.	Suppressed	No	No	Yes	No	No	0	VLSuppressed	No change
365	Mulago ISS Clinic	2023-09-10	Female	41	Completed tertiary	Catholic	Divorced/separated	Employed by public	165.9	52	1	1	TDF/3TC/DTG		TDF/3TC/DTG	.	Stage I			No	No	No	No	.	Suppressed	No	No	Yes	No	Yes	0	VLSuppressed	No change
	Mulago ISS Clinic	2023-09-10	Female	26	Completed primary	Catholic	Others	Self employed/ Bus	156.4	60	1	1	TDF/3TC/EFV		TDF/3TC/EFV	.	Stage II			No	No	No	No	.	Suppressed	No	No	Yes	No	Yes	0	VLSuppressed	No change
	Mulago ISS Clinic	2023-09-10	Male	45	Completed tertiary	Catholic	Divorced/separated	Self employed/ Bus		70	1	1	TDF/3TC/DTG		TDF/3TC/DTG	.	Stage II			No	No	No	No	.	Suppressed	No	No	No	No	Yes	0	VLSuppressed	No change
319	Mulago ISS Clinic	2023-09-10	Female	36	Completed tertiary	Catholic	Single/never marri	Not working/ emplo		43	1	1	TDF/3TC/EFV		TDF/3TC/EFV	.	Stage II			No	No	No	No	.	Suppressed	No	No	Yes	No	Yes	0	VLSuppressed	No change
147	Mulago ISS Clinic	2023-09-10	Female	60	Completed primary	Protestant	Others	Self employed/ Bus		65	1	1	TDF/3TC/EFV		TDF/3TC/EFV	.	Stage III			No	No	No	No	.	Suppressed	No	No	Yes	No	Yes	0	VLSuppressed	No change
	Mulago ISS Clinic	2023-09-10	Female	40	Completed primary	Moslem	Married/cohabiting	Self employed/ Bus		60	1	1	TDF/3TC/DTG		TDF/3TC/DTG	.	Stage I			No	No	No	No	.	Suppressed	No	No	Yes	No	Yes	0	VLSuppressed	No change
	Mulago ISS Clinic	2023-09-10	Male	32	Completed secondary	Moslem		Self employed/ Bus	166	53	1	1	TDF/3TC/DTG		TDF/3TC/DTG	.	Stage III			No	No	No	No	.	Suppressed	No	No	No	No	No	0	VLSuppressed	No change
133	Mulago ISS Clinic	2023-09-10	Female	33	Completed primary	Catholic	Married/cohabiting	Others	155	51	1	1	TDF/3TC/DTG		TDF/3TC/DTG	.	Stage I			No	No	No	No	.	Suppressed	No	No	Yes	No	Yes	0	VLSuppressed	No change
1274	Mulago ISS Clinic	2023-09-10	Male	33	Completed primary	Protestant	Single/never marri	Self employed/ Bus	163	51	1	1	TDF/3TC/DTG		TDF/3TC/DTG	.	Stage I			No	No	No	No	.	Suppressed	No	No	Yes	No	Yes	0	VLSuppressed	No change
29	Mulago ISS Clinic	2023-09-10	Female	33		Catholic	Others	Not working/ emplo	155	45	1	1	TDF/3TC/DTG		TDF/3TC/DTG	.	Stage III			No	No	No	No	.	Suppressed	No	No	Yes	No	Yes	0	VLSuppressed	No change
334	Mulago ISS Clinic	2023-09-10	Female	44	Completed primary	Catholic	Divorced/separated	Self employed/ Bus	161	52	1	1	TDF/3TC/DTG		TDF/3TC/DTG	.	Stage III			No	No	No	No	RENAL PARENCHYMA DISEASE	Suppressed	No	No	No	No	No	0	VLSuppressed	No change
107	Mulago ISS Clinic	2023-09-10	Male	44	Completed primary	Moslem	Divorced/separated	Self employed/ Bus	168.5	50	1	1	TDF/3TC/DTG		TDF/3TC/DTG	.	Stage III			No	No	No	Yes	.	Suppressed	Yes	No	Yes	No	No	0	VLSuppressed	No change
79	Mulago ISS Clinic	2023-09-10	Female	33	Completed tertiary	Moslem	Divorced/separated	Employed by privat	156.9	56	1	1	TDF/3TC/DTG		TDF/3TC/DTG	.	Stage IV			No	No	No	Yes	.	Suppressed	Yes	No	Yes	No	No	0	VLSuppressed	No change
158	Mulago ISS Clinic	2023-09-10	Male	72	Completed secondary	Catholic	Married/cohabiting	Self employed/ Bus	167	70	1	1	TDF/3TC/DTG		TDF/3TC/DTG	.	Stage I			Yes	No	No	No	.	Suppressed	No	No	Yes	No	No	0	VLSuppressed	No change
1359	Mulago ISS Clinic	2023-09-10	Male	49	None	Catholic		Self employed/ Bus	156	49	1	1	TDF/3TC/DTG		TDF/3TC/DTG	.	Stage I			No	No	No	No	.	Suppressed	No	No	Yes	No	Yes	0	VLSuppressed	No change
298	Mulago ISS Clinic	2023-09-10	Female	56	Completed primary	Catholic	Others	Not working/ emplo	156	48	1	1	TDF/3TC/DTG		TDF/3TC/DTG	.	Stage I			No	No	No	No	.	Suppressed	No	No	No	No	No	0	VLSuppressed	No change
12	Mulago ISS Clinic	2023-09-10	Female	72	Completed primary	Catholic	Divorced/separated	Not working/ emplo		60	1	1	TDF/3TC/DTG		ABC/3TC/DTG	.	Stage IV			No	No	No	Yes	.	Suppressed	Yes	No	Yes	No	No	0	VLSuppressed	No change
232	Mulago ISS Clinic	2023-09-10	Male	49	Completed primary	Catholic	Divorced/separated	Self employed/ Bus	158	44	1	1	TDF/3TC/DTG		TDF/3TC/DTG	.	Stage II			No	No	No	No	.	Suppressed	No	No	Yes	No	No	0	VLSuppressed	No change
336	Mulago ISS Clinic	2023-09-10	Female	54	Completed primary	Protestant	Divorced/separated	Self employed/ Bus	159	80	1	1	TDF/3TC/DTG		TDF/3TC/DTG	.	Stage IV			No	No	No	No	.	Suppressed	No	No	Yes	No	No	0	VLSuppressed	No change
695	Mulago ISS Clinic	2023-09-10	Male	56	Completed tertiary	Protestant	Divorced/separated	Not working/ emplo		73	1	1	TDF/3TC/DTG		TDF/3TC/DTG	.	Stage II			No	No	No	No	.	Non Suppresed	No	No	Yes	No	No	0	VLSuppressed	Worsened
13	Mulago ISS Clinic	2023-09-10	Male	56	Completed primary	Catholic	Married/cohabiting	Others		60	1	1	TDF/3TC/DTG		TDF/3TC/DTG	.	Stage III			No	No	No	Yes	.	Suppressed	Yes	No	Yes	No	No	0	VLSuppressed	No change
22	Mulago ISS Clinic	2023-09-10	Male	56	Completed tertiary	Catholic	Others	Self employed/ Bus	187.9	84	1	1	TDF/3TC/DTG		TDF/3TC/DTG	.	Stage III			No	No	No	No	.	Suppressed	No	No	No	No	No	0	VLSuppressed	No change
457	Mulago ISS Clinic	2023-09-10	Female	44	Completed tertiary	Catholic	Married/cohabiting	Employed by privat	166.4	76	1	1	TDF/3TC/DTG		TDF/3TC/DTG	.	Stage I			Yes	No	No	No	.	Suppressed	No	No	Yes	No	No	0	VLSuppressed	No change
	Mulago ISS Clinic	2023-09-10	Female	35	Completed primary	Catholic	Married/cohabiting	Self employed/ Bus	158	60	1	1	TDF/3TC/DTG		TDF/3TC/DTG	.	Stage I			No	No	No	No	HEPATITIS B	Suppressed	No	No	Yes	No	Yes	0	VLSuppressed	No change
	Mulago ISS Clinic	2023-09-10	Female	35	Completed primary	Moslem	Divorced/separated	Employed by privat			1	1	TDF/3TC/DTG		TDF/3TC/DTG	.	Stage I			No	No	No	No	.	Suppressed	No	No	Yes	No	Yes	0	VLSuppressed	No change
88	Mulago ISS Clinic	2023-09-10	Female	35	Completed secondary	Moslem	Divorced/separated	Self employed/ Bus	157.6	39	1	1	TDF/3TC/DTG		TDF/3TC/DTG	.	Stage IV			No	No	No	No	PNEUMONIA AND HEARING PROBLEM	Suppressed	No	No	Yes	No	No	0	VLSuppressed	No change
95	Mulago ISS Clinic	2023-09-10	Male	35	Completed tertiary	Catholic	Married/cohabiting	Employed by public	195.4	71	1	1	TDF/3TC/DTG		TDF/3TC/DTG	.	Stage II			No	No	No	No	.	Suppressed	No	No	Yes	No	Yes	0	VLSuppressed	No change
	Mulago ISS Clinic	2023-09-10	Male	44		Catholic	Married/cohabiting	Self employed/ Bus	170.1	61	1	1	TDF/3TC/DTG		TDF/3TC/DTG	.	Stage II			No	No	No	No	.	Suppressed	No	No	Yes	No	Yes	0	VLSuppressed	No change
	Mulago ISS Clinic	2023-09-10	Female	33	Completed primary	Catholic	Married/cohabiting	Employed by privat	176	64	1	1	TDF/3TC/DTG		TDF/3TC/DTG	.	Stage III			No	No	No	No	.	Suppressed	No	No	Yes	No	Yes	0	VLSuppressed	No change
	Mulago ISS Clinic	2023-09-10	Female	76	Completed primary	Catholic	Others	Self employed/ Bus	161.8	49	1	1	TDF/3TC/DTG		TDF/3TC/DTG	.	Stage I			No	No	No	No	.	Suppressed	No	No	No	No	No	0	VLSuppressed	No change
	Mulago ISS Clinic	2023-09-10	Female	38	Completed secondary	Moslem		Self employed/ Bus	166.5	82	1	1	TDF/3TC/DTG		TDF/3TC/DTG	.	Stage II			No	No	No	No	.	Suppressed	No	No	No	No	No	0	VLSuppressed	No change
	Mulago ISS Clinic	2023-09-10	Female	39	Completed primary	Catholic	Married/cohabiting	Others	151.1	40.2	1	1	TDF/3TC/DTG		TDF/3TC/DTG	.	Stage I			No	No	No	No	.	Suppressed	No	No	No	No	No	0	VLSuppressed	No change
	Mulago ISS Clinic	2023-09-10	Female	41		Others specify	Married/cohabiting	Self employed/ Bus	158	72	1	1	TDF/3TC/DTG		TDF/3TC/DTG	.	Stage II			No	No	No	No	.	Suppressed	No	No	Yes	No	No	0	VLSuppressed	No change
101	Mulago ISS Clinic	2023-09-10	Male	39	Completed secondary	Catholic		Others	158	54	1	1	TDF/3TC/DTG		TDF/3TC/DTG	.	Stage I			No	No	No	No	.	Suppressed	No	No	Yes	No	No	0	VLSuppressed	No change
	Mulago ISS Clinic	2023-09-10	Male	30	Completed secondary	Catholic	Others	Employed by privat	168.2	63	1	1	TDF/3TC/EFV		TDF/3TC/DTG	.	Stage I			No	No	No	No	.	Suppressed	No	No	Yes	No	Yes	0	VLSuppressed	No change
891	Mulago ISS Clinic	2023-09-10	Male	44	Completed primary	Moslem	Others	Not working/ emplo	171	60	1	1	TDF/3TC/DTG		TDF/3TC/DTG	.	Stage I			No	No	No	No	.	Suppressed	No	No	Yes	No	No	0	VLSuppressed	No change
13	Mulago ISS Clinic	2023-09-10	Male	32	Completed primary	Catholic	Married/cohabiting	Not working/ emplo			1	1	TDF/3TC/DTG		TDF/3TC/DTG	.	Stage III			No	No	No	Yes	ORAL CANDITITIS	Suppressed	Yes	No	Yes	No	No	0	VLSuppressed	No change
284	Mulago ISS Clinic	2023-09-10	Male	33	Completed primary	Moslem	Divorced/separated	Employed by privat	173.7	69	1	1	TDF/3TC/DTG		TDF/3TC/DTG	.	Stage II			No	No	No	No	.	Suppressed	No	No	No	No	No	0	VLSuppressed	No change
692	Mulago ISS Clinic	2023-09-10	Female	45	None	Protestant	Others	Employed by privat	161	70	1	1	TDF/3TC/DTG		TDF/3TC/DTG	.	Stage I			No	No	No	No	.	Suppressed	No	No	No	No	No	0	VLSuppressed	No change
244	Mulago ISS Clinic	2023-09-10	Male	45	Completed primary	Catholic	Married/cohabiting	Not working/ emplo	165	50	1	1	TDF/3TC/DTG		TDF/3TC/DTG	.	Stage I			No	No	No	No	.	Suppressed	No	No	No	No	No	0	VLSuppressed	No change
189	Mulago ISS Clinic	2023-09-10	Male	32	Completed secondary	Catholic	Single/never marri	Self employed/ Bus	171	65	1	1	TDF/3TC/DTG		TDF/3TC/DTG	.	Stage IV			No	No	No	No	KAPOSI SARCOMA	Suppressed	No	No	Yes	No	No	0	VLSuppressed	No change
161	Mulago ISS Clinic	2023-09-11	Female	29	Completed secondary	Catholic	Married/cohabiting	Not working/ emplo	166	46	1	1	TDF/3TC/EFV		ABC/3TC/DTG	.	Stage II			No	No	No	No	.	Suppressed	No	No	Yes	No	No	0	VLSuppressed	No change
	Mulago ISS Clinic	2023-09-11	Female	26	Completed secondary	Moslem	Married/cohabiting	Employed by privat	168	80	1	1	TDF/3TC/EFV		TDF/3TC/EFV	.	Stage I			No	No	No	No	.	Suppressed	No	No	Yes	No	No	0	VLSuppressed	No change
692	Mulago ISS Clinic	2023-08-11	Female	28	Completed primary	Catholic	Single/never marri	Employed by privat	147.8	54	1	1	TDF/3TC/EFV		AZT/3TC/DTG	.	Stage III			No	No	No	No	.	Suppressed	No	No	Yes	No	Yes	0	VLSuppressed	No change
426	Mulago ISS Clinic	2023-08-11	Female	31	Completed primary	Catholic	Married/cohabiting	Employed by privat	158.5	62.4	1	1	TDF/3TC/EFV		TDF/3TC/EFV	.	Stage II			No	No	No	No	.	Suppressed	No	No	No	No	No	0	VLSuppressed	No change
362	Mulago ISS Clinic	2023-08-11	Female	23	Completed secondary	Protestant	Married/cohabiting	Self employed/ Bus	156.6	60	1	1	TDF/3TC/DTG		TDF/3TC/DTG	.	Stage II			No	No	No	No	.	Suppressed	No	No	No	No	No	0	VLSuppressed	No change
547	Mulago ISS Clinic	2023-08-11	Female	44	Completed secondary	Moslem	Married/cohabiting	Not working/ emplo	158.3	58	1	1	TDF/3TC/DTG		TDF/3TC/DTG	.	Stage I			No	No	No	No	.	Suppressed	No	No	Yes	No	No	0	VLSuppressed	No change
196	Mulago ISS Clinic	2023-08-11	Male	42	Completed primary	Catholic	Married/cohabiting	Self employed/ Bus	180.3	70	1	1	TDF/3TC/EFV		TDF/3TC/DTG	.	Stage I			No	No	No	No	.	Suppressed	No	No	No	No	No	0	VLSuppressed	No change
100	Mulago ISS Clinic	2023-08-11	Male	40	Completed tertiary	Catholic	Married/cohabiting	Employed by public	161.3	67	1	1	TDF/3TC/DTG		TDF/3TC/DTG	.	Stage II			No	No	No	No	.	Suppressed	No	No	Yes	No	No	0	VLSuppressed	No change
47	Mulago ISS Clinic	2023-08-11	Male	29	None	Catholic	Divorced/separated	Self employed/ Bus	173.3	52	1	1	TDF/3TC/DTG		TDF/3TC/DTG	.	Stage III			No	No	No	No	.	Suppressed	No	No	No	No	No	0	VLSuppressed	No change
52	Mulago ISS Clinic	2023-08-11	Female	33	Completed primary	Catholic	Married/cohabiting	Employed by privat	156.3	55	1	1	TDF/3TC/DTG		TDF/3TC/DTG	.	Stage III			No	No	No	No	.	Suppressed	No	No	No	No	No	0	VLSuppressed	No change
42	Mulago ISS Clinic	2023-08-11	Female	30	Completed secondary	Catholic	Divorced/separated	Not working/ emplo	163.5	47	1	1	TDF/3TC/DTG		TDF/3TC/DTG	.	Stage I			No	No	No	No	.	Suppressed	No	No	Yes	No	Yes	0	VLSuppressed	No change
381	Mulago ISS Clinic	2023-08-11	Female	20	Completed secondary	Catholic	Married/cohabiting	Employed by privat	142.3	41	1	1	TDF/3TC/DTG		TDF/3TC/DTG	.	Stage I			No	No	No	No	.	Suppressed	No	No	No	No	No	0	VLSuppressed	No change
320	Mulago ISS Clinic	2023-08-11	Female	58	Completed primary	Moslem	Divorced/separated	Not working/ emplo	151.5	49	1	1	TDF/3TC/EFV		TDF/3TC/EFV	.	Stage III			No	No	No	No	.	Suppressed	No	No	No	No	No	0	VLSuppressed	No change
176	Mulago ISS Clinic	2023-08-11	Male	32	Completed secondary	Catholic	Married/cohabiting	Self employed/ Bus	166	75	1	1	TDF/3TC/DTG		TDF/3TC/DTG	.	Stage I			No	No	No	No	.	Suppressed	No	No	No	No	No	0	VLSuppressed	No change
316	Mulago ISS Clinic	2023-08-11	Female	31	Completed primary	Catholic	Married/cohabiting	Self employed/ Bus	155	65	1	1	TDF/3TC/DTG		TDF/3TC/DTG	.	Stage III			No	No	No	Yes	.	Suppressed	Yes	No	Yes	No	No	0	VLSuppressed	No change
244	Mulago ISS Clinic	2023-08-11	Female	22	Completed primary	Catholic	Married/cohabiting	Employed by privat	158	47	1	1	TDF/3TC/DTG		TDF/3TC/DTG	.	Stage I			No	No	No	No	.	Suppressed	No	No	Yes	No	No	0	VLSuppressed	No change
14	Mulago ISS Clinic	2023-08-11	Male	42	Completed primary	Protestant	Married/cohabiting	Self employed/ Bus	177.5	58	1	3170	TDF/3TC/DTG		TDF/3TC/DTG	.	Stage III			No	No	No	No	.	Non Suppresed	No	No	Yes	No	No	0	VLSuppressed	Worsened
233	Mulago ISS Clinic	2023-08-11	Male	36	Completed primary	Moslem	Divorced/separated	Self employed/ Bus	164.8	44	1	1	TDF/3TC/DTG		TDF/3TC/DTG	.	Stage III			No	No	No	No	.	Suppressed	No	No	Yes	No	No	0	VLSuppressed	No change
63	Mulago ISS Clinic	2023-08-11	Female	46	Completed secondary	Protestant	Divorced/separated	Not working/ emplo	162.8	65	1	1	TDF/3TC/DTG	Second line	TDF/3TC/DTG	.	Stage I			No	No	No	No	.	Suppressed	No	No	Yes	No	No	0	VLSuppressed	No change
229	Mulago ISS Clinic	2023-08-11	Male	43	Completed tertiary	Catholic	Married/cohabiting	Employed by privat	168	72	1	1	TDF/3TC/DTG		TDF/3TC/DTG	.	Stage I			No	No	No	No	.	Suppressed	No	No	Yes	No	No	0	VLSuppressed	No change
229	Mulago ISS Clinic	2023-08-11	Female	44	Completed primary	Moslem	Others	Not working/ emplo	153	63	1	1	TDF/3TC/DTG		TDF/3TC/DTG	.	Stage I			No	No	No	No	.	Suppressed	No	No	No	No	No	0	VLSuppressed	No change
95	Mulago ISS Clinic	2023-08-11	Male	25	Completed primary	Catholic	Single/never marri	Self employed/ Bus	167.1	55	1	1	TDF/3TC/DTG		TDF/3TC/DTG	.	Stage I			No	No	No	No	.	Suppressed	No	No	Yes	No	No	0	VLSuppressed	No change
369	Mulago ISS Clinic	2023-08-11	Male	43	Completed secondary	Catholic	Married/cohabiting	Self employed/ Bus	179	76	1	1	TDF/3TC/DTG		TDF/3TC/DTG	.	Stage I			No	No	No	No	.	Suppressed	No	No	No	No	No	0	VLSuppressed	No change
	Mulago ISS Clinic	2023-08-11	Female	25	Completed secondary	Catholic		Not working/ emplo		54	1	1	TDF/3TC/DTG	First line	TDF/3TC/DTG	.	Stage I			No	No	No	No	.	Suppressed	No	No	No	No	No	0	VLSuppressed	No change
	Mulago ISS Clinic	2023-08-11	Male	50	Completed secondary	Protestant	Married/cohabiting	Employed by privat		48	1	1	TDF/3TC/EFV		TDF/3TC/EFV	.	Stage I			No	No	No	No	.	Suppressed	No	No	No	No	No	0	VLSuppressed	No change
56	Mulago ISS Clinic	2023-08-11	Female	42	None	Protestant	Others	Employed by privat	159	58	1	1	TDF/3TC/EFV		TDF/3TC/DTG	.	Stage III			No	No	No	Yes	.	Suppressed	Yes	No	No	No	No	0	VLSuppressed	No change
	Mulago ISS Clinic	2023-08-11	Female	31	Completed primary	Protestant	Single/never marri	Self employed/ Bus	150.5	62	1	1	TDF/3TC/DTG		TDF/3TC/DTG	.	Stage II			No	No	No	No	.	Suppressed	No	No	No	No	Yes	0	VLSuppressed	No change
466	Mulago ISS Clinic	2023-08-11	Male	56	Completed tertiary	Catholic	Married/cohabiting	Not working/ emplo	173	88	1	1	TDF/3TC/DTG		TDF/3TC/DTG	.	Stage I			No	No	No	No	.	Suppressed	No	No	Yes	No	No	0	VLSuppressed	No change
	Mulago ISS Clinic	2023-08-11	Male	43	Completed primary	Catholic	Divorced/separated	Self employed/ Bus	175.8	50	1	1	TDF/3TC/EFV		TDF/3TC/DTG	.	Stage III			No	No	No	Yes	.	Suppressed	Yes	No	Yes	No	Yes	0	VLSuppressed	No change
	Mulago ISS Clinic	2023-08-11	Female	38	Completed primary	Protestant	Others	Employed by privat	159.3	62.5	1	1	TDF/3TC/DTG		TDF/3TC/DTG	.	Stage I			No	No	No	No	.	Suppressed	No	No	Yes	No	Yes	0	VLSuppressed	No change
	Mulago ISS Clinic	2023-08-11	Male	42	Completed secondary	Catholic	Others	Employed by privat	174	77	1		TDF/3TC/DTG		TDF/3TC/DTG	.	Stage III			No	No	No	No	.	Suppressed	No	No	Yes	No	Yes	0	VLSuppressed	No change
	Mulago ISS Clinic	2023-08-11	Female	33	Completed primary	Moslem	Divorced/separated	Not working/ emplo	151.1	53	1	1	TDF/3TC/EFV		TDF/3TC/DTG	.	Stage I			No	No	No	No	.	Suppressed	No	No	Yes	No	No	0	VLSuppressed	No change
10	Kisenyi HC	2023-08-11	Male	44						71	1	1	Others specify		TDF/3TC/DTG	.	Stage I			No	No	No	No	.	Suppressed	No	No	Yes	No	No	0	VLSuppressed	No change
192	Kisenyi HC	2023-08-11	Female	46						61	1	1	Others specify		Others specify	AZT-3TC-EFV	Stage I			No	No	No	No	.	Suppressed	No	No	Yes	No	Yes	0	VLSuppressed	No change
254	Kisenyi HC	2023-08-11	Female	40						86	1	1	Others specify		TDF/3TC/DTG	.	Stage I			No	No	No	No	.	Suppressed	No	No	Yes	No	No	0	VLSuppressed	No change
83	Kisenyi HC	2023-08-11	Female	41							1	1	TDF/3TC/EFV		TDF/3TC/DTG	.	Stage I			No	No	No	No	.	Suppressed	No	No	Yes	No	No	0	VLSuppressed	No change
47	Kisenyi HC	2023-08-11	Female	41						46	1	1	Others specify		Others specify	AZT-3TC-EFV	Stage I			No	No	No	No	.	Suppressed	No	No	No	No	No	0	VLSuppressed	No change
278	Kisenyi HC	2023-08-11	Male	54						55	1	1	Others specify		Others specify	AZT-3TC-NVP	Stage II			No	No	No	No	.	Suppressed	No	No	No	No	No	0	VLSuppressed	No change
228	Kisenyi HC	2023-08-11	Male	42						62	1	1	TDF/3TC/EFV		TDF/3TC/EFV	.	Stage IV			No	No	No	Yes	.	Suppressed	Yes	No	No	No	No	0	VLSuppressed	No change
	Kisenyi HC	2023-08-11	Male	41						56	1	1	TDF/3TC/EFV		TDF/3TC/EFV	.	Stage III			No	No	No	No	.	Suppressed	No	No	No	No	No	0	VLSuppressed	No change
300	Kisenyi HC	2023-08-11	Male	42						65	10521	10521	Others specify		Others specify	AZT-3TC-NVP	Stage III			No	No	No	No	.	Suppressed	No	No	No	No	No	0	NonSuppressed	Improved
188	Kisenyi HC	2023-08-11	Female	41						56	1	1	Others specify		Others specify	AZT-3TC-EFV	Stage III			No	No	No	No	.	Suppressed	No	No	No	No	No	0	VLSuppressed	No change
	Kisenyi HC	2023-08-11	Male	49						22	1	1	Others specify		Others specify	AZT-3TC-NVP	Stage II			No	No	No	No	.	Suppressed	No	No	No	No	No	0	VLSuppressed	No change
163	Kisenyi HC	2023-08-11	Female	49						81	1	1	Others specify		TDF/3TC/EFV	.	Stage I			No	No	No	No	.	Suppressed	No	No	No	No	No	0	VLSuppressed	No change
271	Kisenyi HC	2023-08-11	Male	54						71	1	1	Others specify		Others specify	TDF-3TC-NVP	Stage III			No	No	No	No	.	Suppressed	No	No	No	No	No	0	VLSuppressed	No change
13	Kisenyi HC	2023-08-11	Female	44						61	1	1	Others specify		Others specify	AZT-3TC-EFV	Stage IV			No	No	No	Yes	.	Suppressed	Yes	No	No	No	No	0	VLSuppressed	No change
	Mulago ISS Clinic	2023-08-11	Female	47						59	1	1	TDF/3TC/EFV		TDF/3TC/DTG	.	Stage I			No	No	No	No	.	Non Suppresed	No	No	No	No	No	0	VLSuppressed	Worsened
214	Kisenyi HC	2023-08-11	Male	50						61	1	1	TDF/3TC/EFV		TDF/3TC/EFV	.	Stage I			No	No	No	No	.	Suppressed	No	No	Yes	No	Yes	0	VLSuppressed	No change
21	Kisenyi HC	2023-08-11	Female	62						75	1	1	Others specify		TDF/3TC/DTG	.	Stage I			No	No	No	No	.	Suppressed	No	No	Yes	No	Yes	0	VLSuppressed	No change
176	Kisenyi HC	2023-08-11	Male	49						56	1	1	Others specify		Others specify	AZT-3TC-EFV	Stage II			No	No	No	No	.	Suppressed	No	No	No	No	No	0	VLSuppressed	No change
377	Kisenyi HC	2023-08-11	Female	46						58	1000	1000	TDF/3TC/EFV		TDF/3TC/EFV	.	Stage I			No	No	No	No	.	Non Suppresed	No	No	No	No	No	0	NonSuppressed	No change
543	Kisenyi HC	2023-08-11	Female	44						75	1	1	Others specify		TDF/3TC/EFV	.	Stage I			No	No	No	No	.	Suppressed	No	No	No	No	No	0	VLSuppressed	No change
356	Kisenyi HC	2023-08-11	Female	43						55	1	1	Others specify		TDF/3TC/DTG	.	Stage I			No	No	No	No	.	Suppressed	No	No	Yes	No	No	0	VLSuppressed	No change
252	Kisenyi HC	2023-08-11	Female	50						71	1	1	Others specify		TDF/3TC/DTG	.	Stage I			No	No	No	No	.	Suppressed	No	No	Yes	No	No	0	VLSuppressed	No change
125	Kisenyi HC	2023-08-11	Female	44						42	9418	9418	Others specify		Others specify	AZT-3TC-EFV	Stage I			No	No	No	No	.	Suppressed	No	No	Yes	No	Yes	0	NonSuppressed	Improved
298	Kisenyi HC	2023-08-11	Male	44						60	1	1	Others specify		Others specify	AZT-3TC-EFV	Stage I			No	No	No	No	.	Suppressed	No	No	Yes	No	No	0	VLSuppressed	No change
400	Kisenyi HC	2023-08-11	Female	41						50	1	1	TDF/3TC/EFV		TDF/3TC/DTG	.	Stage I			No	No	No	No	.	Suppressed	No	No	Yes	No	No	0	VLSuppressed	No change
	Kisenyi HC	2023-08-11	Male	40						55	1	1	TDF/3TC/EFV		TDF/3TC/DTG	.	Stage I			No	No	No	No	.	Suppressed	No	No	Yes	No	No	0	VLSuppressed	No change
1329	Kisenyi HC	2023-08-11	Female	50						68	1	1	TDF/3TC/EFV		TDF/3TC/EFV	.	Stage I			No	No	No	No	.	Suppressed	No	No	No	No	No	0	VLSuppressed	No change
269	Kisenyi HC	2023-08-11	Male	41						58	1	1	Others specify		Others specify	AZT-3TC-EFV	Stage II			No	No	No	No	.	Suppressed	No	No	No	No	No	0	VLSuppressed	No change
299	Kisenyi HC	2023-08-11	Female	46							1	1	Others specify		Others specify	AZT-3TC-EFV	Stage I			No	No	No	No	.	Suppressed	No	No	No	No	No	0	VLSuppressed	No change
	Kisenyi HC	2023-08-11	Female	63						46	1	1	Others specify		TDF/3TC/DTG	.	Stage I			No	No	No	No	.	Suppressed	No	No	Yes	No	Yes	0	VLSuppressed	No change
190	Kisenyi HC	2023-08-11	Female	47						49	1	1	Others specify		TDF/3TC/DTG	.	Stage I			No	No	No	No	.	Suppressed	No	No	Yes	No	Yes	0	VLSuppressed	No change
	Kisenyi HC	2023-08-11	Female	43						46	1	1	Others specify		Others specify	TDF-3TC-NVP	Stage IV			No	No	No	No	.	Suppressed	No	No	No	No	No	0	VLSuppressed	No change
165	Kisenyi HC	2023-08-11	Female	63						45	1	1	Others specify		TDF/3TC/DTG	.	Stage I			No	No	No	No	.	Suppressed	No	No	No	No	No	0	VLSuppressed	No change
326	Kisenyi HC	2023-08-11	Male	47						66	1	1	TDF/3TC/EFV		TDF/3TC/EFV	.	Stage I			No	No	No	No	.	Suppressed	No	No	No	Yes	No	0	VLSuppressed	No change
233	Kisenyi HC	2023-08-11	Female	53						54	1	1	Others specify		Others specify	AZT-3TC-NVP	Stage II			No	No	No	No	.	Suppressed	No	No	Yes	No	Yes	0	VLSuppressed	No change
119	Kisenyi HC	2023-08-11	Female	64						63	1	1	Others specify		Others specify	AZT-3TC-EFV	Stage IV			No	No	No	No	.	Suppressed	No	No	No	No	No	0	VLSuppressed	No change
1070	Kisenyi HC	2023-08-11	Female	43						54	1	1	TDF/3TC/EFV		TDF/3TC/EFV	.	Stage I			No	No	No	No	.	Suppressed	No	No	No	No	No	0	VLSuppressed	No change
413	Kisenyi HC	2023-08-11	Female	63						63	1	1	Others specify		Others specify	.	Stage I			No	No	No	No	.	Suppressed	No	No	No	No	No	0	VLSuppressed	No change
	Kisenyi HC	2023-08-11	Female	40						70	1	1	Others specify		TDF/3TC/EFV	.	Stage I			No	No	No	No	.	Suppressed	No	No	Yes	No	Yes	0	VLSuppressed	No change
	Kisenyi HC	2023-08-11	Female	44						45	1	1	Others specify		TDF/3TC/DTG	.	Stage I			No	No	No	No	.	Suppressed	No	No	Yes	No	Yes	0	VLSuppressed	No change
174	Kisenyi HC	2023-08-11	Female	58							1	1	Others specify		TDF/3TC/DTG	.	Stage I			No	No	No	No	.	Suppressed	No	No	No	No	No	0	VLSuppressed	No change
114	Kisenyi HC	2023-08-11	Male	66						65	1	1	Others specify		Others specify	AZT-3TC-EFV	Stage I			No	No	No	No	.	Suppressed	No	No	No	No	No	0	VLSuppressed	No change
90	Kisenyi HC	2023-08-11	Female	43						102	1	1	TDF/3TC/DTG		TDF/3TC/DTG	.	Stage I			No	No	No	No	.	Suppressed	No	No	Yes	No	No	0	VLSuppressed	No change
	Kisenyi HC	2023-08-11	Female	45						70	1	1	TDF/3TC/EFV		TDF/3TC/DTG	.	Stage I			No	No	No	No	.	Suppressed	No	No	No	No	No	0	VLSuppressed	No change
784	Mulago ISS Clinic	2023-08-29	Female	35							1	1	Others specify		Others specify	TDF-3TC-LPV/r	Stage II			No	No	No	No	.	Suppressed	No	No	Yes	No	No	0	VLSuppressed	No change
6	Mulago ISS Clinic	2023-08-28	Male	36							1	1	Others specify		Others specify	TDF-3TC-LPV/r	Stage IV			No	No	No	No	.	Suppressed	Yes	No	Yes	No	No	0	VLSuppressed	No change
	Mulago ISS Clinic	2023-08-29	Female	36							1	1	TDF/3TC/EFV		TDF/3TC/EFV	.	Stage II			No	No	No	No	.	Suppressed	No	No	Yes	No	No	0	VLSuppressed	No change
	Mulago ISS Clinic	2023-08-29	Female	23							1	1	Others specify		Others specify	TDF-3TC-NVP	Stage III			No	No	No	No	.	Suppressed	No	No	Yes	No	No	0	VLSuppressed	No change
42	Mulago ISS Clinic	2023-08-29	Male	35							1	1	Others specify		Others specify	D4T-3TC-NVP	Stage I			No	No	No	No	.	Suppressed	No	No	Yes	No	No	0	VLSuppressed	No change
	Mulago ISS Clinic	2023-08-29	Male	36							1	1	Others specify		Others specify	AZT-3TC-EFV	Stage III			No	No	No	No	.	Suppressed	No	No	Yes	No	No	0	VLSuppressed	No change
377	Mulago ISS Clinic	2023-08-29	Female	39							1	1	Others specify		Others specify	AZT-3TC-EFV	Stage IV			No	No	No	No	CANDIDIASIS, ORAL	Suppressed	No	No	Yes	No	No	0	VLSuppressed	No change
	Mulago ISS Clinic	2023-08-29	Male	35							1	1	Others specify		TDF/3TC/DTG	.	Stage I			No	No	No	No	.	Suppressed	No	No	Yes	No	No	0	VLSuppressed	No change
	Mulago ISS Clinic	2023-08-29	Male	25							1	1	Others specify		TDF/3TC/DTG	.	Stage I			No	No	No	No	.	Suppressed	No	No	Yes	No	No	0	VLSuppressed	No change
	Mulago ISS Clinic	2023-08-29	Male	36							1	1	Others specify		TDF/3TC/DTG	.	Stage II			No	No	No	No	.	Suppressed	No	No	Yes	No	No	0	VLSuppressed	No change
141	Mulago ISS Clinic	2023-08-29	Female	35							1	1	Others specify		Others specify	D4T(3)-3TC-NVP	Stage II			No	No	No	No	.	Suppressed	No	No	Yes	No	No	0	VLSuppressed	No change
	Mulago ISS Clinic	2023-08-29	Female	35							1	1	Others specify		TDF/3TC/DTG	.	Stage I			No	No	No	No	.	Suppressed	No	No	Yes	No	No	0	VLSuppressed	No change
	Mulago ISS Clinic	2023-08-29	Female	24							1	1	Others specify		TDF/3TC/DTG	.	Stage II			No	No	No	No	.	Suppressed	No	No	Yes	No	No	0	VLSuppressed	No change
	Mulago ISS Clinic	2023-08-29	Female	24							1	1	Others specify		Others specify	D4T(3)-3TC-NVP	Stage III			No	No	No	No	.	Suppressed	No	No	Yes	No	No	0	VLSuppressed	No change
	Mulago ISS Clinic	2023-08-29	Female	22							1	1	Others specify		TDF/3TC/DTG	.	Stage I			No	No	No	No	.	Suppressed	No	No	Yes	No	No	0	VLSuppressed	No change
95	Mulago ISS Clinic	2023-08-29	Male	35							1	1	Others specify		TDF/3TC/DTG	.	Stage I			No	No	No	No	.	Suppressed	No	No	Yes	No	No	0	VLSuppressed	No change
	Mulago ISS Clinic	2023-08-29	Female	22							1	1	Others specify		TDF/3TC/DTG	.	Stage I			No	No	No	No	.	Suppressed	No	No	Yes	No	No	0	VLSuppressed	No change
	Mulago ISS Clinic	2023-08-29	Male	49							1	1	Others specify		TDF/3TC/DTG	.	Stage III			No	No	No	No	.	Suppressed	No	No	Yes	No	No	0	VLSuppressed	No change
	Mulago ISS Clinic	2023-08-29	Female	35							1	1	Others specify		Others specify	.	Stage I			No	No	No	No	.	Suppressed	No	No	Yes	No	No	0	VLSuppressed	No change
	Mulago ISS Clinic	2023-08-29	Female	35							1	1	Others specify		Others specify	.	Stage I			No	No	No	No	.	Suppressed	No	No	Yes	No	No	0	VLSuppressed	No change
	Mulago ISS Clinic	2023-08-29	Female	22							1	1	Others specify		Others specify	.	Stage IV			No	No	No	No	.	Suppressed	No	No	No	Yes	No	0	VLSuppressed	No change
	Mulago ISS Clinic	2023-08-29	Female	49							1	1	Others specify		Others specify	.	Stage II			No	No	No	No	.	Suppressed	No	No	Yes	No	No	0	VLSuppressed	No change
	Mulago ISS Clinic	2023-08-29	Female	35							1	1	Others specify		Others specify	.	Stage III			No	No	No	No	.	Suppressed	No	No	Yes	No	No	0	VLSuppressed	No change
	Mulago ISS Clinic	2023-08-29	Male	49							1	1	Others specify		Others specify	.	Stage III			No	No	No	No	.	Suppressed	No	No	Yes	No	No	0	VLSuppressed	No change
176	Mulago ISS Clinic	2023-08-29	Female	49							1	1	Others specify		TDF/3TC/DTG	.	Stage III			No	No	No	No	RESPIRATORY TRACT INFECTION	Suppressed	No	No	Yes	No	No	0	VLSuppressed	No change
22	Mulago ISS Clinic	2023-08-29	Female	37							1	1	Others specify		TDF/3TC/EFV	.	Stage IV			No	No	No	No	.	Suppressed	No	No	Yes	No	No	0	VLSuppressed	No change
16	Mulago ISS Clinic	2023-08-29	Male	44							1	1	Others specify		Others specify	D4T(3)-3TC-NVP	Stage II			No	No	No	No	.	Suppressed	No	No	Yes	No	No	0	VLSuppressed	No change
188	Mulago ISS Clinic	2023-08-29	Male	44							1	1	Others specify		Others specify	AZT-3TC-NVP	Stage IV			No	No	No	No	.	Suppressed	No	No	Yes	No	No	0	VLSuppressed	No change
	Mulago ISS Clinic	2023-08-29	Male	41							1	1	Others specify		Others specify	AZT-3TC-EFV	Stage II			No	No	No	No	.	Suppressed	No	No	Yes	No	No	0	VLSuppressed	No change
7	Mulago ISS Clinic	2023-08-29	Female	37							1	1	Others specify		Others specify	AZT-3TC-NVP	Stage I			No	No	No	No	.	Suppressed	No	No	Yes	No	No	0	VLSuppressed	No change
4	Mulago ISS Clinic	2023-08-29	Male	37							1	1	Others specify		Others specify	D4T(3)-3TC-EFV	Stage II			No	No	No	No	.	Suppressed	No	No	Yes	No	No	0	VLSuppressed	No change
28	Mulago ISS Clinic	2023-08-29	Female	33							1	1	Others specify		TDF/3TC/DTG	.	Stage I			No	No	No	No	COUGH	Suppressed	No	No	Yes	No	No	0	VLSuppressed	No change
84	Mulago ISS Clinic	2023-08-29	Female	24							1	1	Others specify		Others specify	AZT-3TC-NVP	Stage II			No	No	No	No	.	Suppressed	No	No	Yes	No	No	0	VLSuppressed	No change
65	Mulago ISS Clinic	2023-08-29	Female	20							1	1	Others specify		Others specify	AZT-3TC-EFV	Stage II			No	No	No	No	.	Suppressed	No	No	Yes	No	No	0	VLSuppressed	No change
1	Mulago ISS Clinic	2023-08-29	Female	40							1	1	Others specify		Others specify	AZT-3TC-NVP	Stage IV			No	No	No	No	CANDIDIASIS, ORAL	Suppressed	No	No	Yes	No	No	0	VLSuppressed	No change
54	Mulago ISS Clinic	2023-08-29	Female	50							1	1	Others specify		Others specify	AZT-3TC-NVP	Stage IV			No	No	No	No	MENINGITIS, CRYPTOCOCCAL	Suppressed	No	No	Yes	No	No	0	VLSuppressed	No change
4	Mulago ISS Clinic	2023-08-29	Female	40							1	1	Others specify		Others specify	AZT-3TC-EFV	Stage II			No	No	No	No	.	Suppressed	No	No	Yes	No	No	0	VLSuppressed	No change
138	Mulago ISS Clinic	2023-08-29	Female	40							1	1	Others specify		TDF/3TC/DTG	.	Stage I			No	No	No	No	CANDIDIASIS, ORAL	Suppressed	No	No	No	Yes	No	0	VLSuppressed	No change
3	Mulago ISS Clinic	2023-08-29	Male	25							1	1	Others specify		TDF/3TC/DTG	.	Stage I			No	No	No	No	RASH	Suppressed	No	No	Yes	No	No	0	VLSuppressed	No change
152	Mulago ISS Clinic	2023-08-29	Female	24							1	1	Others specify		Others specify	ABC-3TC-EFV	Stage I			No	No	No	No	.	Suppressed	No	No	Yes	No	Yes	0	VLSuppressed	No change
	Mulago ISS Clinic	2023-08-29	Female	33							1	1	Others specify		Others specify	TDF-3TC-NVP	Stage II			No	No	No	No	.	Suppressed	No	No	Yes	No	No	0	VLSuppressed	No change
36	Mulago ISS Clinic	2023-08-29	Female	34							1	1	Others specify		AZT/3TC/DTG	.	Stage III			No	No	No	No	.	Suppressed	No	No	Yes	No	No	0	VLSuppressed	No change
4	Mulago ISS Clinic	2023-08-29	Female	33							1	1	Others specify		Others specify	TDF-3TC-NVP	Stage IV			No	No	No	No	.	Suppressed	No	No	Yes	No	No	0	VLSuppressed	No change
522	Mulago ISS Clinic	2023-08-29	Female	33							1	1	TDF/3TC/EFV		TDF/3TC/DTG	.	Stage I			No	No	No	No	COUGH	Suppressed	No	No	Yes	No	No	0	VLSuppressed	No change
125	Mulago ISS Clinic	2023-08-29	Female	47							1	1	Others specify		Others specify	AZT-3TC-NVP	Stage IV			No	No	No	No	.	Suppressed	No	No	Yes	No	No	0	VLSuppressed	No change
48	Mulago ISS Clinic	1960-06-15	Male	46							1	1	Others specify		TDF/3TC/DTG	.	Stage I			No	No	No	No	COUGH	Suppressed	No	No	Yes	No	No	0	VLSuppressed	No change
41	Mulago ISS Clinic	2023-08-29	Female	46							1	1	Others specify		TDF/3TC/DTG	.	Stage II			No	No	No	No	.	Suppressed	No	No	Yes	No	No	0	VLSuppressed	No change
15	Mulago ISS Clinic	2023-08-29	Female	21							1	1	Others specify		ABC/3TC/DTG	.	Stage I			No	No	No	No	.	Suppressed	No	No	Yes	No	No	0	VLSuppressed	No change
142	Mulago ISS Clinic	2023-08-29	Female	52							1	1	Others specify		Others specify	AZT-3TC-EFV	Stage IV			No	No	No	No	.	Suppressed	No	No	Yes	No	No	0	VLSuppressed	No change
21	Mulago ISS Clinic	2023-08-29	Male	46							1	1	Others specify		Others specify	D4T(3)-3TC-NVP	Stage IV			No	No	No	No	.	Suppressed	No	No	Yes	No	No	0	VLSuppressed	No change
15	Mulago ISS Clinic	2023-08-31	Female	25							1	1	Others specify		TDF/3TC/DTG	.	Stage I			No	No	No	No	.	Suppressed	No	No	Yes	No	No	0	VLSuppressed	No change
38	Mulago ISS Clinic	2023-08-31	Male	31							1	1	Others specify		Others specify	AZT-3TC-EFV	Stage IV			No	No	No	No	.	Suppressed	No	No	Yes	No	No	0	VLSuppressed	No change
11	Mulago ISS Clinic	2023-08-31	Female	25							1	1	Others specify		Others specify	D4T(3)-3TC-NVP	Stage II			No	No	No	No	.	Suppressed	No	No	Yes	No	No	0	VLSuppressed	No change
116	Mulago ISS Clinic	2023-09-01	Female	46						72	1	1	Others specify	First line	ABC/3TC/DTG	.	Stage I			No	No	No	No	.	Suppressed	No	No	Yes	No	No	0	VLSuppressed	No change
26	Mulago ISS Clinic	2023-09-01	Female	25							1	1	Others specify		Others specify	AZT-3TC-NVP	Stage II			No	No	No	No	CANDIDIASIS, ORAL	Suppressed	No	No	Yes	No	No	0	VLSuppressed	No change
95	Mulago ISS Clinic	2023-09-01	Female	30							1	1	Others specify		Others specify	AZT-3TC-NVP	Stage II			No	No	No	No	.	Suppressed	No	No	Yes	No	No	0	VLSuppressed	No change
69	Mulago ISS Clinic	2023-09-01	Female	26							1	1	Others specify		TDF/3TC/DTG	.	Stage IV			No	No	No	No	RASH	Suppressed	No	No	Yes	No	No	0	VLSuppressed	No change
	Mulago ISS Clinic	2023-09-01	Female	25							1	1	Others specify		TDF/3TC/DTG	.	Stage I			No	No	No	No	.	Suppressed	No	No	Yes	No	No	0	VLSuppressed	No change
7	Mulago ISS Clinic	2023-09-01	Female	31							1	1	Others specify		Others specify	ABC-3TC-LPV/r	Stage III			No	No	No	No	.	Suppressed	No	No	Yes	No	No	0	VLSuppressed	No change
89	Mulago ISS Clinic	2023-09-01	Female	29							1	1	Others specify	First line	Others specify	D4T(3)-3TC-NVP	Stage I			No	No	No	No	.	Suppressed	No	No	Yes	No	No	0	VLSuppressed	No change
	Mulago ISS Clinic	2023-09-01	Female	38						81	1	1	Others specify		Others specify	ABC-3TC-ATV/r	Stage I			No	No	No	No	.	Suppressed	No	No	Yes	No	No	0	VLSuppressed	No change
13	Mulago ISS Clinic	2023-09-01	Male	45							1	1	Others specify		TDF/3TC/DTG	.	Stage I			No	No	No	No	.	Suppressed	No	No	Yes	No	No	0	VLSuppressed	No change
48	Mulago ISS Clinic	2023-09-01	Female	29							1	1	Others specify		Others specify	AZT-3TC-NVP	Stage III			No	No	No	No	.	Suppressed	No	No	Yes	No	No	0	VLSuppressed	No change
131	Mulago ISS Clinic	2023-09-01	Male	38							1	1	Others specify		Others specify	AZT-3TC-NVP	Stage III			No	No	No	No	.	Suppressed	No	No	Yes	No	No	0	VLSuppressed	No change
137	Mulago ISS Clinic	2023-09-01	Female	34							1	1	Others specify		Others specify	TDF-3TC-NVP	Stage II			No	No	No	No	.	Suppressed	No	No	Yes	No	No	0	VLSuppressed	No change
23	Mulago ISS Clinic	2023-09-01	Female	35							1	1	Others specify	First line	Others specify	ABC-3TC-NVP	Stage III			No	No	No	No	.	Suppressed	No	No	Yes	No	No	0	VLSuppressed	No change
	Mulago ISS Clinic	2023-09-01	Female	19						63	1	1	Others specify		TDF/3TC/EFV	.	Stage I			No	No	No	No	.	Suppressed	No	No	Yes	No	No	0	VLSuppressed	No change
5	Mulago ISS Clinic	2023-09-01	Female	36							1	1	Others specify		TDF/3TC/DTG	.	Stage I			No	No	No	No	PELVIC INFLAMMATORY DISEASE	Suppressed	No	No	Yes	No	No	0	VLSuppressed	No change
173	Mulago ISS Clinic	2023-09-01	Female	43							1	1	Others specify		Others specify	TDF-3TC-NVP	Stage IV			No	No	No	No	.	Suppressed	No	No	Yes	No	No	0	VLSuppressed	No change
15	Mulago ISS Clinic	2023-09-01	Female	35							1	1	Others specify		Others specify	D4T(3)-3TC-NVP	Stage IV			No	No	No	No	.	Suppressed	No	No	Yes	No	No	0	VLSuppressed	No change
132	Mulago ISS Clinic	2023-09-01	Male	32							1	1	Others specify	First line	Others specify	AZT-3TC-EFV	Stage II			No	No	No	No	.	Suppressed	No	No	Yes	No	No	0	VLSuppressed	No change
63	Mulago ISS Clinic	2023-09-01	Female	37							1	1	Others specify		TDF/3TC/DTG	.	Stage III			No	No	No	No	.	Suppressed	No	No	Yes	No	No	0	VLSuppressed	No change
21	Mulago ISS Clinic	2023-09-01	Female	51							1	1	TDF/3TC/DTG		ABC/3TC/DTG	.	Stage I			No	No	No	No	.	Suppressed	No	No	Yes	No	Yes	0	VLSuppressed	No change
189	Mulago ISS Clinic	2023-09-01	Male	36							1	1	Others specify	First line	Others specify	ABC-3TC-LPV/r	Stage I			No	No	No	No	.	Suppressed	No	No	Yes	No	No	0	VLSuppressed	No change
238	Mulago ISS Clinic	2023-09-01	Female	39							1	1	Others specify		TDF/3TC/DTG	.	Stage I			No	No	No	No	.	Suppressed	No	No	Yes	No	No	0	VLSuppressed	No change
21	Mulago ISS Clinic	2023-09-01	Female	50							1	1	Others specify		TDF/3TC/DTG	.	Stage II			No	No	No	No	.	Suppressed	No	No	Yes	No	No	0	VLSuppressed	No change
23	Mulago ISS Clinic	2023-09-01	Male	27							1	1	Others specify		ABC/3TC/DTG	.	Stage I			No	No	No	No	.	Suppressed	No	No	Yes	No	No	0	VLSuppressed	No change
116	Mulago ISS Clinic	2023-09-01	Male	40							1	1	Others specify	First line	Others specify	AZT-3TC-NVP	Stage IV			No	No	No	No	.	Suppressed	No	No	Yes	No	No	0	VLSuppressed	No change
27	Mulago ISS Clinic	2023-09-01	Female	60							1	1	Others specify		Others specify	AZT-3TC-NVP	Stage II			No	No	No	No	.	Suppressed	No	No	Yes	No	No	0	VLSuppressed	No change
182	Mulago ISS Clinic	2023-09-01	Female	60							1	1	Others specify	First line	TDF/3TC/DTG	.	Stage I			No	No	No	No	.	Suppressed	No	No	Yes	No	Yes	0	VLSuppressed	No change
158	Mulago ISS Clinic	2023-09-01	Female	62							1	1	Others specify		Others specify	TDF-FTC-LPV/r	Stage III			No	No	No	No	CANDIDIASIS, ORAL	Suppressed	No	No	Yes	No	No	0	VLSuppressed	No change
98	Mulago ISS Clinic	2023-09-01	Female	25							1	1	Others specify	First line	TDF/3TC/EFV	.	Stage III			No	No	No	No	.	Suppressed	No	No	Yes	No	No	0	VLSuppressed	No change
226	Mulago ISS Clinic	2023-09-01	Male	59							1	1	Others specify		TDF/3TC/DTG	.	Stage I			No	No	No	No	.	Suppressed	No	No	Yes	No	No	0	VLSuppressed	No change
27	Mulago ISS Clinic	2023-09-01	Female	22							1	1	Others specify		Others specify	AZT-3TC-NVP	Stage II			No	No	No	No	.	Suppressed	No	No	Yes	No	No	0	VLSuppressed	No change
29	Mulago ISS Clinic	2023-09-01	Female	24							1	1	Others specify	First line	Others specify	D4T(3)-3TC-NVP	Stage IV			No	No	No	No	.	Suppressed	No	No	Yes	No	No	0	VLSuppressed	No change
4	Mulago ISS Clinic	2023-09-01	Male	22							1	1	Others specify		TDF/3TC/DTG	.	Stage I			No	No	No	No	CANDIDIASIS, ORAL	Suppressed	No	No	Yes	No	No	0	VLSuppressed	No change
135	Mulago ISS Clinic	2023-09-01	Female	18							1	1	Others specify		TDF/3TC/DTG	.	Stage I			No	No	No	No	.	Suppressed	No	No	Yes	No	No	0	VLSuppressed	No change
127	Mulago ISS Clinic	2023-09-01	Male	34							1	1	Others specify		TDF/3TC/DTG	.	Stage I			No	No	No	No	.	Suppressed	No	No	Yes	No	No	0	VLSuppressed	No change
21	Mulago ISS Clinic	2023-09-01	Male	42							1	1	Others specify		Others specify	AZT-3TC-EFV	Stage III			No	No	No	No	.	Suppressed	No	No	Yes	No	No	0	VLSuppressed	No change
84	Mulago ISS Clinic	2023-09-01	Male	46							1	1	Others specify		Others specify	AZT-3TC-EFV	Stage II			No	No	No	No	.	Suppressed	No	No	Yes	No	No	0	VLSuppressed	No change
148	Mulago ISS Clinic	2023-09-01	Female	34							1	1	Others specify		Others specify	AZT-3TC-EFV	Stage III			No	No	No	No	.	Suppressed	No	No	Yes	No	No	0	VLSuppressed	No change
115	Mulago ISS Clinic	2023-09-01	Female	36							1	1	Others specify		TDF/3TC/DTG	.	Stage I			No	No	No	No	.	Suppressed	No	No	Yes	No	No	0	VLSuppressed	No change
52	Mulago ISS Clinic	2023-09-01	Female	32							1	1	Others specify		TDF/3TC/DTG	.	Stage I			No	No	No	No	.	Suppressed	No	No	Yes	No	No	0	VLSuppressed	No change
23	Mulago ISS Clinic	2023-09-01	Female	21							1	1	Others specify		Others specify	AZT-3TC-NVP	Stage II			No	No	No	No	.	Suppressed	No	No	Yes	No	No	0	VLSuppressed	No change
543	Mulago ISS Clinic	2023-09-01	Male	43							1	1	Others specify		TDF/3TC/DTG	.	Stage I			No	No	No	No	.	Suppressed	No	No	Yes	No	No	0	VLSuppressed	No change
228	Mulago ISS Clinic	2023-09-01	Male	41							1	1	Others specify		Others specify	AZT-3TC-NVP	Stage II			No	No	No	No	.	Suppressed	No	No	Yes	No	No	0	VLSuppressed	No change
123	Mulago ISS Clinic	2023-09-01	Female	22							1	1	Others specify		TDF/3TC/DTG	.	Stage I			No	No	No	No	.	Suppressed	No	No	Yes	No	No	0	VLSuppressed	No change
337	Mulago ISS Clinic	2023-09-01	Female	39							1	1	Others specify		ABC/3TC/DTG	.	Stage II			No	No	No	No	.	Suppressed	No	No	Yes	No	No	0	VLSuppressed	No change
122	Mulago ISS Clinic	2023-09-01	Male	42							1	1	Others specify		TDF/3TC/EFV	.	Stage III			No	No	No	No	.	Suppressed	No	No	Yes	No	No	0	VLSuppressed	No change
122	Mulago ISS Clinic	2023-09-01	Female	42							1	1	Others specify		TDF/3TC/DTG	.	Stage I			No	No	No	No	.	Suppressed	No	No	Yes	No	No	0	VLSuppressed	No change
28	Mulago ISS Clinic	2023-09-01	Female	36							1	1	Others specify		Others specify	AZT-3TC-NVP	Stage IV			No	No	No	No	.	Suppressed	No	No	Yes	No	No	0	VLSuppressed	No change
22	Mulago ISS Clinic	2023-09-01	Male	43							1	1	Others specify		Others specify	AZT-3TC-NVP	Stage III			No	No	No	No	.	Suppressed	No	No	Yes	No	No	0	VLSuppressed	No change
	Mulago ISS Clinic	2023-09-01	Female	50							1	1	Others specify		Others specify	D4T(3)-3TC-NVP	Stage III			No	No	No	No	.	Suppressed	No	No	Yes	No	No	0	VLSuppressed	No change
161	Mulago ISS Clinic	2023-09-01	Female	50							1	1	Others specify		Others specify	TDF-3TC-NVP	Stage III			No	No	No	No	ZOSTER	Suppressed	No	No	Yes	No	No	0	VLSuppressed	No change
6	Mulago ISS Clinic	2023-09-01	Female	50							1	1	Others specify		TDF/3TC/EFV	.	Stage IV			No	No	No	No	.	Suppressed	No	No	Yes	No	No	0	VLSuppressed	No change
238	Mulago ISS Clinic	2023-09-01	Male	22							1	1	Others specify		Others specify	AZT-3TC-NVP	Stage I			No	No	No	No	.	Suppressed	No	No	Yes	No	No	0	VLSuppressed	No change
13	Mulago ISS Clinic	2023-09-01	Male	51							1	1	Others specify		Others specify	AZT-3TC-NVP	Stage IV			No	No	No	No	.	Suppressed	No	No	Yes	No	No	0	VLSuppressed	No change
	Mulago ISS Clinic	2023-09-01	Male	40							1	1	Others specify		Others specify	AZT-3TC-NVP	Stage II			No	No	No	No	.	Suppressed	No	No	Yes	No	No	0	VLSuppressed	No change
	Mulago ISS Clinic	2023-09-01	Female	25							1	1	Others specify		Others specify	AZT-3TC-EFV	Stage III			No	No	No	No	.	Suppressed	No	No	Yes	No	No	0	VLSuppressed	No change
	Mulago ISS Clinic	2023-09-01	Female	31							1	1	Others specify		Others specify	AZT-3TC-NVP	Stage II			No	No	No	No	.	Suppressed	No	No	Yes	No	No	0	VLSuppressed	No change
	Mulago ISS Clinic	2023-09-01	Female	25							1	1	Others specify		Others specify	AZT-3TC-NVP	Stage III			No	No	No	No	.	Suppressed	No	No	Yes	No	No	0	VLSuppressed	No change
	Mulago ISS Clinic	2023-09-01	Female	32							1	1	Others specify		Others specify	AZT-3TC-EFV	Stage IV			No	No	No	No	.	Suppressed	No	No	Yes	No	No	0	VLSuppressed	No change
	Mulago ISS Clinic	2023-09-01	Male	38							1	1	Others specify		ABC/3TC/DTG	AZT-3TC-NVP	Stage IV			No	No	No	No	.	Suppressed	No	No	Yes	No	No	0	VLSuppressed	No change
	Mulago ISS Clinic	2023-09-01	Male	30							1	1	Others specify		Others specify	AZT-3TC-NVP	Stage III			No	No	No	No	.	Suppressed	No	No	Yes	No	No	0	VLSuppressed	No change
264	Mulago ISS Clinic	2023-09-01	Female	24							1	1	Others specify		TDF/3TC/DTG	.	Stage I			No	No	No	No	.	Suppressed	No	No	Yes	No	No	0	VLSuppressed	No change
	Mulago ISS Clinic	2023-09-01	Male	39							1	1	Others specify		Others specify	AZT-3TC-NVP	Stage II			No	No	No	No	.	Suppressed	No	No	Yes	No	No	0	VLSuppressed	No change
	Mulago ISS Clinic	2023-09-01	Female	26							1	1	Others specify		Others specify	AZT-3TC-NVP	Stage II			No	No	No	No	.	Suppressed	No	No	Yes	No	No	0	VLSuppressed	No change
	Mulago ISS Clinic	2023-09-01	Male	23							1	1	Others specify		Others specify	AZT-3TC-NVP	Stage II			No	No	No	No	.	Suppressed	No	No	No	Yes	No	0	VLSuppressed	No change
	Mulago ISS Clinic	2023-09-01	Male	35							1	1	Others specify		Others specify	AZT-3TC-EFV	Stage III			No	No	No	No	.	Suppressed	No	No	Yes	No	No	0	VLSuppressed	No change
	Mulago ISS Clinic	2023-09-01	Female	35							1	1	Others specify		TDF/3TC/EFV	.	Stage II			No	No	No	No	.	Suppressed	No	No	Yes	No	No	0	VLSuppressed	No change
	Mulago ISS Clinic	2023-09-01	Male	35							1	1	Others specify		Others specify	AZT-3TC-EFV	Stage IV			No	No	No	No	.	Suppressed	No	No	Yes	No	No	0	VLSuppressed	No change
	Mulago ISS Clinic	2023-09-01	Female	20							1	1	Others specify		Others specify	AZT-3TC-NVP	Stage II			No	No	No	No	.	Suppressed	No	No	Yes	No	No	0	VLSuppressed	No change
199	Mulago ISS Clinic	2023-09-01	Female	25							1	1	Others specify		TDF/3TC/DTG	.	Stage I			No	No	No	No	.	Suppressed	No	No	Yes	No	No	0	VLSuppressed	No change
	Mulago ISS Clinic	2023-09-01	Male	38							1	1	Others specify		Others specify	AZT-3TC-NVP	Stage I			No	No	No	No	.	Suppressed	No	No	No	Yes	No	0	VLSuppressed	No change
	Mulago ISS Clinic	2023-09-01	Female	38							1	1	Others specify		Others specify	TDF-3TC-NVP	Stage I			No	No	No	No	.	Suppressed	No	No	Yes	No	Yes	0	VLSuppressed	No change
	Mulago ISS Clinic	2023-09-01	Female	39							1	1	Others specify		Others specify	AZT-3TC-NVP	Stage III			No	No	No	No	.	Suppressed	No	No	Yes	No	No	0	VLSuppressed	No change
	Mulago ISS Clinic	2023-09-01	Female	48							1	1	Others specify		Others specify	AZT-3TC-NVP	Stage II			No	No	No	No	.	Suppressed	No	No	Yes	No	No	0	VLSuppressed	No change
	Mulago ISS Clinic	2023-09-01	Female	38							1	1	Others specify		Others specify	AZT-3TC-EFV	Stage III			No	No	No	No	.	Suppressed	No	No	No	Yes	No	0	VLSuppressed	No change
	Mulago ISS Clinic	2023-09-01	Female	23							1	1	Others specify		Others specify	TDF-3TC-NVP	Stage III			No	No	No	No	.	Suppressed	No	No	Yes	No	No	0	VLSuppressed	No change
	Mulago ISS Clinic	2023-09-01	Male	38							1	1	Others specify		Others specify	AZT-3TC-NVP	Stage II			No	No	No	No	.	Suppressed	No	No	No	Yes	No	0	VLSuppressed	No change
	Mulago ISS Clinic	2023-09-01	Female	29							1	1	Others specify		Others specify	AZT-3TC-NVP	Stage III			No	No	No	No	.	Suppressed	No	No	Yes	No	No	0	VLSuppressed	No change
	Mulago ISS Clinic	2023-09-01	Female	25							1	1	Others specify		Others specify	AZT-3TC-NVP	Stage II			No	No	No	No	.	Suppressed	No	Yes	No	No	No	0	VLSuppressed	No change
	Mulago ISS Clinic	2023-09-01	Female	21							1	1	Others specify		TDF/3TC/DTG	.	Stage I			No	No	No	No	.	Suppressed	No	No	Yes	No	No	0	VLSuppressed	No change
	Mulago ISS Clinic	2023-09-01	Female	24							1	1	Others specify		TDF/3TC/DTG	.	Stage II			No	No	No	No	.	Suppressed	No	No	Yes	No	No	0	VLSuppressed	No change
	Mulago ISS Clinic	2023-09-01	Female	21							1	1	Others specify		Others specify	AZT-3TC-NVP	Stage I			No	No	No	No	.	Suppressed	No	No	Yes	No	No	0	VLSuppressed	No change
	Mulago ISS Clinic	2023-09-01	Female	32							1	1	Others specify		TDF/3TC/DTG	.	Stage I			No	No	No	No	RASH	Suppressed	No	No	Yes	No	No	0	VLSuppressed	No change
298	Mulago ISS Clinic	2023-09-01	Female	22							1	1	Others specify		TDF/3TC/DTG	.	Stage I			No	No	No	No	.	Suppressed	No	No	Yes	No	No	0	VLSuppressed	No change
	Mulago ISS Clinic	2023-09-01	Female	19							1	1	Others specify		TDF/3TC/DTG	.	Stage I			No	No	No	No	.	Suppressed	No	No	Yes	No	No	0	VLSuppressed	No change
	Mulago ISS Clinic	2023-09-01	Male	39							1	1	Others specify		Others specify	AZT-3TC-NVP	Stage III			No	No	No	No	.	Suppressed	No	No	Yes	No	No	0	VLSuppressed	No change
	Mulago ISS Clinic	2023-09-01	Female	22							1	1	Others specify		Others specify	AZT-3TC-EFV	Stage IV			No	No	No	No	.	Suppressed	No	No	Yes	No	No	0	VLSuppressed	No change
215	Mulago ISS Clinic	2023-09-01	Female	22							1	1	Others specify		TDF/3TC/DTG	.	Stage I			No	No	No	No	.	Suppressed	No	No	Yes	No	No	0	VLSuppressed	No change
	Mulago ISS Clinic	2023-09-01	Female	24							1	1	TDF/3TC/EFV		TDF/3TC/DTG	.	Stage I			No	No	No	No	.	Suppressed	No	No	Yes	No	No	0	VLSuppressed	No change
	Mulago ISS Clinic	2023-09-01	Female	21							1	1	Others specify		TDF/3TC/DTG	.	Stage I			No	No	No	No	.	Suppressed	No	No	Yes	No	No	0	VLSuppressed	No change
	Mulago ISS Clinic	2023-09-01	Female	21							1	1	TDF/3TC/EFV		TDF/3TC/DTG	RESPIRATORY TRACT INFECTION	Stage I			No	No	No	No	.	Suppressed	No	No	Yes	No	No	0	VLSuppressed	No change
	Mulago ISS Clinic	2023-09-01	Female	20							1	1	Others specify		TDF/3TC/EFV	.	Stage I			No	No	No	No	.	Suppressed	No	No	Yes	No	No	0	VLSuppressed	No change
11	Mulago ISS Clinic	2023-09-01	Female	30							1	1	Others specify		TDF/3TC/DTG	.	Stage I			No	No	No	No	RASH	Suppressed	No	No	Yes	No	No	0	VLSuppressed	No change
349	Mulago ISS Clinic	2023-09-01	Female	23							1	1	Others specify		TDF/3TC/DTG	.	Stage I			No	No	No	No	.	Suppressed	No	No	Yes	No	No	0	VLSuppressed	No change
	Mulago ISS Clinic	2023-09-01	Female	23							1	1	Others specify		Others specify	TDF-3TC-NVP	Stage II			No	No	No	No	.	Suppressed	No	No	Yes	No	No	0	VLSuppressed	No change
	Mulago ISS Clinic	2023-09-01	Female	24							1	1	Others specify		AZT/3TC/DTG	RESPIRATORY TRACT INFECTION	Stage I			No	No	No	No	.	Suppressed	No	No	Yes	No	No	0	VLSuppressed	No change
	Mulago ISS Clinic	2023-09-01	Female	32							1	1	Others specify		Others specify	AZT-3TC-NVP	Stage III			No	No	No	No	.	Suppressed	No	No	Yes	No	No	0	VLSuppressed	No change
	Mulago ISS Clinic	2023-09-01	Male	32							1	1	TDF/3TC/DTG		Others specify	TDF-3TC-NVP	Stage II			No	No	No	No	.	Suppressed	No	No	Yes	No	No	0	VLSuppressed	No change
	Mulago ISS Clinic	2023-09-01	Female	28							1	1	Others specify		TDF/3TC/DTG	.	Stage I			No	No	No	No	RESPIRATORY TRACT INFECTION	Suppressed	No	No	Yes	No	No	0	VLSuppressed	No change
177	Mulago ISS Clinic	2023-09-01	Female	29							1	1	Others specify		Others specify	AZT-3TC-NVP	Stage III			No	No	No	No	.	Suppressed	No	No	Yes	No	No	0	VLSuppressed	No change
	Mulago ISS Clinic	2023-09-01	Male	21							1	1	Others specify		TDF/3TC/DTG	.	Stage I			No	No	No	No	RESPIRATORY TRACT INFECTION	Suppressed	No	No	Yes	No	No	0	VLSuppressed	No change
	Mulago ISS Clinic	2023-09-01	Female	28							1	1	Others specify		TDF/3TC/DTG	.	Stage I			No	No	No	No	.	Suppressed	No	No	Yes	No	No	0	VLSuppressed	No change
	Mulago ISS Clinic	2023-09-01	Female	58							1	1	Others specify		Others specify	AZT-3TC-NVP	Stage II			No	No	No	No	.	Suppressed	No	No	Yes	No	No	0	VLSuppressed	No change
24	Mulago ISS Clinic	2023-09-01	Female	22							1	1	Others specify		TDF/3TC/DTG	.	Stage I			No	No	No	No	.	Suppressed	No	No	Yes	No	No	0	VLSuppressed	No change
174	Mulago ISS Clinic	2023-09-01	Female	32							1	1	Others specify		Others specify	TDF-3TC-NVP	Stage I			No	No	No	No	.	Suppressed	No	No	Yes	No	No	0	VLSuppressed	No change
	Mulago ISS Clinic	2023-09-01	Female	18							1	1	Others specify		TDF/3TC/DTG	.	Stage I			No	No	No	No	.	Suppressed	No	No	Yes	No	No	0	VLSuppressed	No change
	Mulago ISS Clinic	2023-09-01	Female	51							1	1	TDF/3TC/DTG		TDF/3TC/DTG	.	Stage I			No	No	No	No	RESPIRATORY TRACT INFECTION	Suppressed	No	No	Yes	No	No	0	VLSuppressed	No change
	Mulago ISS Clinic	2023-09-01	Female	20							1	1	Others specify		TDF/3TC/DTG	.	Stage I			No	No	No	No	.	Suppressed	No	No	Yes	No	No	0	VLSuppressed	No change
	Mulago ISS Clinic	2023-09-01	Female	23							1	1	TDF/3TC/DTG		TDF/3TC/DTG	.	Stage I			No	No	No	No	.	Suppressed	No	No	Yes	No	No	0	VLSuppressed	No change
	Mulago ISS Clinic	2023-09-01	Female	31							1	1	Others specify		TDF/3TC/EFV	.	Stage II			No	No	No	No	.	Suppressed	No	No	Yes	No	No	0	VLSuppressed	No change
	Mulago ISS Clinic	2023-09-01	Female	24							1	1	Others specify		TDF/3TC/DTG	.	Stage I			No	No	No	No	.	Suppressed	No	No	Yes	No	No	0	VLSuppressed	No change
676	Mulago ISS Clinic	2023-09-01	Male	62							1	1	Others specify		TDF/3TC/EFV	.	Stage II			No	No	No	No	.	Suppressed	No	No	Yes	No	No	0	VLSuppressed	No change
	Mulago ISS Clinic	2023-09-01	Female	22							1	1	TDF/3TC/EFV		TDF/3TC/DTG	HEADACHE	Stage I			No	No	No	No	.	Suppressed	No	No	Yes	No	No	0	VLSuppressed	No change
	Mulago ISS Clinic	2023-09-01	Male	44							1	1	Others specify		Others specify	.	Stage I			No	No	No	No	.	Suppressed	No	No	No	Yes	No	0	VLSuppressed	No change
	Mulago ISS Clinic	2023-09-01	Male	47							1	1	Others specify		TDF/3TC/DTG	.	Stage I			No	No	No	No	COUGH	Suppressed	No	No	Yes	No	No	0	VLSuppressed	No change
124	Mulago ISS Clinic	2023-09-01	Female	48							1	1	TDF/3TC/DTG		TDF/3TC/DTG	.	Stage I			No	No	No	No	.	Suppressed	No	No	Yes	No	No	0	VLSuppressed	No change
	Mulago ISS Clinic	2023-09-01	Female	48							1	1	Others specify		Others specify	AZT-3TC-EFV	Stage III			No	No	No	No	.	Suppressed	No	No	Yes	No	Yes	0	VLSuppressed	No change
	Mulago ISS Clinic	2023-09-01	Female	44							1	1	Others specify		Others specify	AZT-3TC-LPV/r	Stage IV			No	No	No	No	.	Suppressed	No	No	No	Yes	No	0	VLSuppressed	No change
	Mulago ISS Clinic	2023-09-02	Female	43							1	1	Others specify		TDF/3TC/DTG	.	Stage I			No	No	No	No	.	Suppressed	No	No	Yes	No	No	0	VLSuppressed	No change
	Mulago ISS Clinic	2023-09-01	Male	44							1	1	Others specify		Others specify	AZT-3TC-NVP	Stage III			No	No	No	No	.	Suppressed	No	No	Yes	No	No	0	VLSuppressed	No change
	Mulago ISS Clinic	2023-09-03	Male	48							1	1	Others specify		AZT/3TC/DTG	.	Stage III			No	No	No	No	.	Suppressed	No	No	Yes	No	No	0	VLSuppressed	No change
	Mulago ISS Clinic	2023-09-03	Male	62							1	1	TDF/3TC/DTG		ABC/3TC/DTG	.	Stage I			No	No	No	No	.	Suppressed	No	No	Yes	No	No	0	VLSuppressed	No change
	Mulago ISS Clinic	2023-09-03	Male	41							1	1	Others specify		TDF/3TC/DTG	.	Stage I			No	No	No	No	.	Suppressed	No	No	Yes	No	No	0	VLSuppressed	No change
	Mulago ISS Clinic	2023-09-03	Male	35							1	1	Others specify		Others specify	AZT-3TC-NVP	Stage II			No	No	No	No	.	Suppressed	No	No	Yes	No	No	0	VLSuppressed	No change
	Mulago ISS Clinic	2023-09-03	Female	37							1	1	Others specify		TDF/3TC/DTG	.	Stage I			No	No	No	No	.	Suppressed	No	No	Yes	No	No	0	VLSuppressed	No change
	Mulago ISS Clinic	2023-09-03	Female	32							1	1	Others specify		TDF/3TC/DTG	.	Stage I			No	No	No	No	.	Suppressed	No	No	Yes	No	No	0	VLSuppressed	No change
	Mulago ISS Clinic	2023-09-03	Female	31							1	1	TDF/3TC/EFV		TDF/3TC/DTG	.	Stage I			No	No	No	No	.	Suppressed	No	No	Yes	No	No	0	VLSuppressed	No change
	Mulago ISS Clinic	2023-09-03	Female	31							1	1	TDF/3TC/EFV		TDF/3TC/DTG	.	Stage I			No	No	No	No	.	Suppressed	No	No	Yes	No	No	0	VLSuppressed	No change
	Mulago ISS Clinic	2023-09-03	Female	48							1	1	TDF/3TC/EFV		TDF/3TC/DTG	.	Stage I			No	No	No	No	.	Suppressed	No	No	Yes	No	No	0	VLSuppressed	No change
	Mulago ISS Clinic	2023-09-03	Female	18							1	1	Others specify		TDF/3TC/DTG	.	Stage I			No	No	No	No	.	Suppressed	No	No	Yes	No	No	0	VLSuppressed	No change
421	Mulago ISS Clinic	2023-09-03	Male	46							1	1	TDF/3TC/EFV		TDF/3TC/EFV	.	Stage III			No	No	No	No	.	Suppressed	No	No	Yes	No	No	0	VLSuppressed	No change
	Mulago ISS Clinic	2023-09-03	Female	46							1	1	Others specify		Others specify	.	Stage I			No	No	No	No	.	Suppressed	No	No	Yes	No	No	0	VLSuppressed	No change
426	Mulago ISS Clinic	2023-09-03	Male	33							1	1	TDF/3TC/EFV		TDF/3TC/EFV	.	Stage II			No	No	No	No	.	Suppressed	No	No	Yes	No	No	0	VLSuppressed	No change
534	Mulago ISS Clinic	2023-09-03	Male	32							1	1	TDF/3TC/EFV		TDF/3TC/EFV	.	Stage II			No	No	No	No	.	Suppressed	No	No	Yes	No	No	0	VLSuppressed	No change
	Mulago ISS Clinic	2023-09-03	Female	26							1	1	TDF/3TC/EFV		TDF/3TC/EFV	.	Stage I			No	No	No	No	.	Suppressed	No	No	Yes	No	No	0	VLSuppressed	No change
	Mulago ISS Clinic	2023-09-03	Female	33							1	1	Others specify		Others specify	AZT-3TC-EFV	Stage II			No	No	No	No	.	Suppressed	No	No	Yes	No	No	0	VLSuppressed	No change
	Mulago ISS Clinic	2023-09-03	Female	34							1	1	TDF/3TC/DTG		TDF/3TC/DTG	.	Stage I			No	No	No	No	.	Suppressed	No	No	Yes	No	No	0	VLSuppressed	No change
319	Mulago ISS Clinic	2023-09-03	Female	35							1	1	TDF/3TC/EFV		Others specify	.	Stage I			No	No	No	No	RESPIRATORY TRACT INFECTION	Suppressed	No	No	Yes	No	No	0	VLSuppressed	No change
	Mulago ISS Clinic	2023-09-03	Female	65							1	1	TDF/3TC/EFV		Others specify	ABC-3TC-EFV	Stage I			No	No	No	No	COUGH	Suppressed	No	No	Yes	No	No	0	VLSuppressed	No change
	Mulago ISS Clinic	2023-09-03	Male	57							1	1	TDF/3TC/EFV		TDF/3TC/EFV	.	Stage I			No	No	No	No	.	Suppressed	No	No	Yes	No	No	0	VLSuppressed	No change
	Mulago ISS Clinic	2023-09-03	Male	34							1	1	TDF/3TC/EFV		TDF/3TC/EFV	.	Stage I			No	No	No	No	.	Suppressed	No	No	Yes	No	No	0	VLSuppressed	No change
	Mulago ISS Clinic	2023-09-03	Female	45							1	1	TDF/3TC/DTG		ABC/3TC/DTG	.	Stage I			No	No	No	No	.	Suppressed	No	No	Yes	No	No	0	VLSuppressed	No change
	Mulago ISS Clinic	2023-09-03	Female	33			Divorced/separated				1	1	Others specify		TDF/3TC/DTG	.	Stage I			No	No	No	No	.	Suppressed	No	No	Yes	No	No	0	VLSuppressed	No change
	Mulago ISS Clinic	2023-09-03	Male	34							1	1	Others specify		TDF/3TC/EFV	.	Stage I			No	No	No	No	.	Suppressed	No	No	No	Yes	No	0	VLSuppressed	No change
	Mulago ISS Clinic	2023-09-03	Female	35							1	1	TDF/3TC/EFV		TDF/3TC/EFV	.	Stage I			No	No	No	No	.	Suppressed	No	No	Yes	No	No	0	VLSuppressed	No change
	Mulago ISS Clinic	2023-09-03	Male	38			Married/cohabiting				1	1	Others specify		Others specify	TDF-3TC-NVP	Stage III			No	No	No	No	.	Suppressed	No	No	Yes	No	No	0	VLSuppressed	No change
	Mulago ISS Clinic	2023-09-03	Male	40			Married/cohabiting				1	1	Others specify		TDF/3TC/DTG	.	Stage I			No	No	No	No	.	Suppressed	No	No	Yes	No	No	0	VLSuppressed	No change
	Mulago ISS Clinic	2023-09-03	Female	50			Divorced/separated				1	1	Others specify		Others specify	.	Stage I			No	No	No	No	.	Suppressed	No	No	No	Yes	No	0	VLSuppressed	No change
	Mulago ISS Clinic	2023-09-03	Male	53			Married/cohabiting				1	1	TDF/3TC/EFV		TDF/3TC/EFV	.	Stage I			No	No	No	No	.	Suppressed	No	No	Yes	No	No	0	VLSuppressed	No change
	Mulago ISS Clinic	2023-09-03	Male	46			Divorced/separated				1	1	TDF/3TC/EFV		TDF/3TC/EFV	.	Stage I			No	No	No	No	.	Suppressed	No	No	Yes	No	No	0	VLSuppressed	No change
	Mulago ISS Clinic	2023-09-03	Female	26			Divorced/separated				1	1	Others specify		TDF/3TC/DTG	.	Stage I			No	No	No	No	.	Suppressed	No	No	Yes	No	Yes	0	VLSuppressed	No change
	Mulago ISS Clinic	2023-09-03	Male	37			Married/cohabiting				1	1	Others specify	First line	TDF/3TC/DTG	.	Stage I			No	No	No	No	ZOSTER	Suppressed	No	No	Yes	No	No	0	VLSuppressed	No change
	Mulago ISS Clinic	2023-09-03	Female	37			Divorced/separated				1	1	Others specify		Others specify	.	Stage IV			No	No	No	No	.	Suppressed	No	No	No	Yes	No	0	VLSuppressed	No change
	Mulago ISS Clinic	2023-09-03	Female	38			Divorced/separated				1	1	TDF/3TC/DTG		Others specify	.	Stage I			No	No	No	No	.	Suppressed	No	No	Yes	No	Yes	0	VLSuppressed	No change
	Mulago ISS Clinic	2023-09-03	Female	42			Divorced/separated				1	1	TDF/3TC/DTG		Others specify	.	Stage I			No	No	No	No	.	Suppressed	No	No	Yes	No	Yes	0	VLSuppressed	No change
	Mulago ISS Clinic	2023-09-03	Female	42			Divorced/separated				1	1	Others specify		Others specify	.	Stage IV			No	No	No	No	.	Suppressed	No	No	No	Yes	No	0	VLSuppressed	No change
	Mulago ISS Clinic	2023-09-03	Male	35							1	1	TDF/3TC/DTG		Others specify	.	Stage I			No	No	No	No	.	Suppressed	No	No	Yes	No	Yes	0	VLSuppressed	No change
	Mulago ISS Clinic	2023-09-03	Male	44				Self employed/ Bus			1	1	Others specify		TDF/3TC/DTG	.	Stage I			No	No	No	No	.	Suppressed	No	No	Yes	No	Yes	0	VLSuppressed	No change
	Mulago ISS Clinic	2023-09-03	Female	39				Employed by public			1	1	Others specify		Others specify	.	Stage I			No	No	No	No	.	Suppressed	No	No	Yes	No	Yes	0	VLSuppressed	No change
	Mulago ISS Clinic	2023-09-03	Female	33				Employed by privat			1	1	TDF/3TC/DTG		TDF/3TC/DTG	.	Stage I			No	No	No	No	.	Suppressed	No	No	Yes	No	Yes	0	VLSuppressed	No change
	Mulago ISS Clinic	2023-09-03	Female	39							1	1	TDF/3TC/DTG		TDF/3TC/DTG	.	Stage I			No	No	No	No	.	Suppressed	No	No	Yes	No	No	0	VLSuppressed	No change
	Mulago ISS Clinic	1992-01-01	Female	30				Self employed/ Bus			1	1	TDF/3TC/DTG		TDF/3TC/DTG	.	Stage I			No	No	No	No	.	Suppressed	No	No	Yes	No	No	0	VLSuppressed	No change
	Mulago ISS Clinic	2023-09-03	Male	48				Employed by privat			1	1	TDF/3TC/DTG		TDF/3TC/DTG	.	Stage I			No	No	No	No	.	Suppressed	No	No	Yes	No	No	0	VLSuppressed	No change
847	Mulago ISS Clinic	2023-09-03	Female	26				Employed by privat			1	1	TDF/3TC/DTG		TDF/3TC/DTG	.	Stage I			No	No	No	No	.	Suppressed	No	No	Yes	No	Yes	0	VLSuppressed	No change
	Mulago ISS Clinic	2023-09-03	Male	53				Not working/ emplo			1	1	Others specify		Others specify	.	Stage IV			No	No	No	No	.	Suppressed	No	No	No	Yes	No	0	VLSuppressed	No change
212	Mulago ISS Clinic	2023-09-03	Female	26				Employed by privat			1	1	TDF/3TC/DTG		TDF/3TC/DTG	.	Stage I			No	No	No	No	.	Suppressed	No	No	Yes	No	No	0	VLSuppressed	No change
	Mulago ISS Clinic	2023-09-03	Female	26							19000	19000	TDF/3TC/DTG		TDF/3TC/DTG	.	Stage I			No	No	No	No	.	Suppressed	No	No	Yes	No	No	0	NonSuppressed	Improved
69	Mulago ISS Clinic	2023-09-03	Female	26				Employed by privat			1	1	TDF/3TC/DTG		TDF/3TC/DTG	.	Stage I			No	No	No	No	.	Suppressed	No	No	Yes	No	No	0	VLSuppressed	No change
	Mulago ISS Clinic	2023-09-03	Male	49				Employed by privat			1	1	TDF/3TC/DTG		TDF/3TC/DTG	.	Stage I			No	No	No	No	.	Suppressed	No	No	Yes	No	No	0	VLSuppressed	No change
	Mulago ISS Clinic	2023-09-03	Female	53				Not working/ emplo			1	1	TDF/3TC/DTG		TDF/3TC/DTG	.	Stage I			No	No	No	No	.	Suppressed	No	No	Yes	No	No	0	VLSuppressed	No change

## Sheet: Sheet2
variable name - variable label
------------------------------------------------------------------------------------------------------------------------------
S4 - Patient ID/Study ID
PatFNO - Patient file Clinic No/ID
V10_CD4 - Absolute CD4 cell count at enrollment
Facility Qn01. Facility Name
DODC - Date of data collection
DoDMDiagnosis - Date of DM diagnosis
Datacollector - Name of data collector
Sex - Qn02: Sex at Birth
DoB - Qn. Date of birth
Age2 - Age of the participant
Education- Qn04: Eduction Level
Religion - Qn.5: Religion of participant
marital_status - Qn.6: Marital status of participant
occupation - Qn7: occupation of participant
V7_height - Qn8: Height in cm
V8_weight - Qn9: Weight in kgs
V24 - Qn12: Viral load at enrollment
V26 - Qn12.1: Second Viral load
V22 - Qn12.2 Current Viral load
V12_DOArt - Qn13: Date of ART initiation
V28 - Qn14.1: Baseline ART regimen
V29 - Treatment line
V13_regimen - Qn14: Current ART regimen
V21 - Other specify
V14_WHO - Qn15: WHO clinical stage
V15 - Qn16: Duration of DM treatment (In months)
V16_comorbidi~s - Qn17: Other comorbidities
V17 - Qn17a. Hypertension
V18 - Qn17b. Kidney disease
V19 - Qn17c. dyslipidemia
V27 - Qn17d .TB
V20 - Other specify
S7_viral - Suppressed
Qn21: Viral load suppression
S7 - Qn22: Has the participants been diagosised Tuberculosis (TB)
S8 - Qn23: Hospitalized during the follow up period
S9_retention - Qn24: 12-month retention/ participant still in care after 12 month.
S9 - Qn25: Did the participant die (Death) or Not
V6 - Transfered out
DM - Diabetes Mellitus ( Dependent variable) : 1, Has DM and 0, No DM
VL_enrollment long %13.0g VL_enrollment
RECODE of V24 (Qn12: Viral load at enrollment)
VL_change - Change
